# Supplementary material for: Community control strategies for scabies: A cluster randomised noninferiority trial
Source: PLoS Med. 2021 Nov 10;18(11):e1003849. doi: 10.1371/journal.pmed.1003849 (PMC8612541; doi:10.1371/journal.pmed.1003849)
Supplement: S1 Data — (XLSX) [file pmed.1003849.s009.xlsx]

## Sheet: Sheet1
Supporting information file for Community control strategies for scabies: a cluster randomised non-inferiority trial
S1 Data.
Study ID	Sex	Island	Age baseline	Village baseline	Treatment group baseline	Scabies baseline	Impetigo baseline	Age 12 months	Village 12 months	Baseline treatment of current village 12 months	Scabies 12 months	Impetigo 12 months
683888	Male	Rotuma						43	1	IVM-2	No	No
680059	Female	Rotuma	37	1	IVM-2	No	No	38	1	IVM-2	No	No
680029	Female	Rotuma	9	1	IVM-2	No	No	10	1	IVM-2	No	No
680028	Male	Rotuma	39	1	IVM-2	No	No	40	1	IVM-2	No	No
680062	Female	Rotuma	37	1	IVM-2	No	No	38	1	IVM-2	No	No
680013	Male	Rotuma	4	1	IVM-2	No	No	5	1	IVM-2	No	No
680014	Male	Rotuma	3	1	IVM-2	No	No	4	1	IVM-2	Yes	No
680035	Male	Rotuma	10	1	IVM-2	No	No	11	1	IVM-2	No	No
680005	Male	Rotuma	39	1	IVM-2	No	No	40	1	IVM-2	No	No
680067	Male	Rotuma	45	1	IVM-2	No	No	46	1	IVM-2	No	No
680070	Male	Rotuma	15	1	IVM-2	No	No	16	1	IVM-2	No	No
680071	Male	Rotuma	4	1	IVM-2	No	No	5	1	IVM-2	No	No
680068	Male	Rotuma	20	1	IVM-2	No	No	21	1	IVM-2	No	No
680066	Female	Rotuma	8	1	IVM-2	No	No	9	1	IVM-2	No	No
680069	Female	Rotuma	14	1	IVM-2	No	No	15	1	IVM-2	No	No
683835	Male	Rotuma						0	1	IVM-2	No	No
680073	Female	Rotuma	44	1	IVM-2	No	No	45	1	IVM-2	No	No
680002	Female	Rotuma	39	1	IVM-2	No	No
680077	Female	Rotuma	9	1	IVM-2	Yes	Yes
680078	Male	Rotuma	36	1	IVM-2	No	No
680058	Female	Rotuma	15	1	IVM-2	No	No	16	1	IVM-2	No	Yes
680004	Female	Rotuma	40	1	IVM-2	No	No	41	1	IVM-2	No	No
680055	Male	Rotuma	9	1	IVM-2	No	No	10	1	IVM-2	No	No
680056	Male	Rotuma	7	1	IVM-2	No	No	8	1	IVM-2	No	No
683890	Male	Rotuma						21	1	IVM-2	No	No
683891	Female	Rotuma						73	1	IVM-2	No	No
683886	Male	Rotuma						21	1	IVM-2	No	No
680001	Male	Rotuma	18	1	IVM-2	No	No	19	1	IVM-2	No	No
683843	Male	Rotuma						27	1	IVM-2	No	No
683832	Male	Rotuma						34	1	IVM-2	No	No
683853	Male	Rotuma						27	1	IVM-2	No	No
683882	Male	Rotuma						25	1	IVM-2	No	No
684142	Male	Rotuma						33	1	IVM-2	No	No
684148	Male	Rotuma						21	1	IVM-2	No	No
683834	Male	Rotuma						28	1	IVM-2	No	No
683842	Male	Rotuma						24	1	IVM-2	No	No
683831	Male	Rotuma						48	1	IVM-2	No	No
683858	Male	Rotuma						33	1	IVM-2	No	No
683883	Male	Rotuma						24	1	IVM-2	No	No
683845	Male	Rotuma						25	1	IVM-2	No	No
684149	Male	Rotuma						28	1	IVM-2	No	No
683826	Male	Rotuma						37	1	IVM-2	No	No
684141	Male	Rotuma						31	1	IVM-2	No	No
684150	Male	Rotuma						31	1	IVM-2	No	No
684054	Male	Rotuma						69	1	IVM-2	No	No
683854	Male	Rotuma						25	1	IVM-2	No	No
684146	Male	Rotuma						25	1	IVM-2	No	No
680012	Female	Rotuma	44	1	IVM-2	No	No	45	1	IVM-2	No	No
683819	Female	Rotuma						71	1	IVM-2	No	No
680011	Male	Rotuma	31	1	IVM-2	No	No
680085	Male	Rotuma	40	1	IVM-2	No	No
680003	Female	Rotuma	36	1	IVM-2	No	No
680026	Female	Rotuma	12	1	IVM-2	No	No
680027	Female	Rotuma	13	1	IVM-2	No	No
680025	Female	Rotuma	6	1	IVM-2	No	No
680017	Male	Rotuma	25	1	IVM-2	No	No
680010	Female	Rotuma	25	1	IVM-2	No	No
683815	Female	Rotuma						24	1	IVM-2	No	No
680009	Female	Rotuma	26	1	IVM-2	No	No
680024	Male	Rotuma	30	1	IVM-2	No	No
680006	Male	Rotuma	24	1	IVM-2	No	No	25	1	IVM-2	No	No
683816	Male	Rotuma						24	1	IVM-2	No	No
680000	Female	Rotuma	29	1	IVM-2	No	No
680016	Male	Rotuma	44	1	IVM-2	No	No	45	1	IVM-2	No	No
680008	Female	Rotuma	41	1	IVM-2	No	No
683873	Male	Rotuma						44	1	IVM-2	No	No
680041	Female	Rotuma	11	1	IVM-2	Yes	No
680042	Male	Rotuma	13	1	IVM-2	No	No	14	1	IVM-2	No	No
684145	Male	Rotuma						45	1	IVM-2	No	No
680044	Male	Rotuma	9	1	IVM-2	No	No	10	1	IVM-2	No	No
680037	Female	Rotuma	37	1	IVM-2	No	No	38	1	IVM-2	No	No
680046	Male	Rotuma	6	1	IVM-2	Yes	Yes	7	1	IVM-2	No	No
680047	Male	Rotuma	3	1	IVM-2	Yes	Yes	4	1	IVM-2	No	No
680049	Male	Rotuma	51	1	IVM-2	No	No	52	1	IVM-2	No	No
680064	Female	Rotuma	11	1	IVM-2	No	No
680063	Female	Rotuma	31	1	IVM-2	No	No
683851	Male	Rotuma						49	1	IVM-2	No	No
683881	Male	Rotuma						31	1	IVM-2	No	No
683830	Male	Rotuma						27	1	IVM-2	No	No
683874	Male	Rotuma						27	1	IVM-2	No	No
683887	Male	Rotuma						36	1	IVM-2	No	No
683848	Male	Rotuma						44	1	IVM-2	No	No
683869	Male	Rotuma						31	1	IVM-2	No	No
683840	Male	Rotuma						28	1	IVM-2	No	No
683841	Male	Rotuma						33	1	IVM-2	No	No
683844	Male	Rotuma						27	1	IVM-2	No	No
683885	Male	Rotuma						29	1	IVM-2	No	No
683859	Male	Rotuma						24	1	IVM-2	No	No
683849	Male	Rotuma						29	1	IVM-2	No	No
683876	Male	Rotuma						25	1	IVM-2	No	No
683839	Male	Rotuma						24	1	IVM-2	No	No
683879	Male	Rotuma						37	1	IVM-2	No	No
683850	Male	Rotuma						33	1	IVM-2	No	No
683833	Male	Rotuma						22	1	IVM-2	No	No
683880	Male	Rotuma						27	1	IVM-2	No	No
683855	Male	Rotuma						17	1	IVM-2	No	No
683878	Male	Rotuma						26	1	IVM-2	No	No
683817	Male	Rotuma						31	1	IVM-2	No	No
680007	Female	Rotuma	33	1	IVM-2	No	No
684068	Female	Rotuma						12	1	IVM-2	No	No
684069	Female	Rotuma						13	1	IVM-2	No	No
683884	Male	Rotuma						22	1	IVM-2	No	No
683822	Male	Rotuma						51	1	IVM-2	No	No
683868	Male	Rotuma						26	1	IVM-2	No	No
684186	Male	Rotuma						25	1	IVM-2	No	No
683836	Male	Rotuma						44	1	IVM-2	No	No
683838	Male	Rotuma						34	1	IVM-2	No	No
683825	Male	Rotuma						51	1	IVM-2	No	No
684189	Male	Rotuma						33	1	IVM-2	No	No
683857	Male	Rotuma						31	1	IVM-2	No	No
683856	Male	Rotuma						39	1	IVM-2	No	No
683877	Male	Rotuma						26	1	IVM-2	No	No
683852	Male	Rotuma						27	1	IVM-2	No	No
684187	Male	Rotuma						45	1	IVM-2	No	No
684143	Male	Rotuma						38	1	IVM-2	No	No
683875	Male	Rotuma						24	1	IVM-2	No	No
684147	Male	Rotuma						27	1	IVM-2	No	No
683889	Male	Rotuma						22	1	IVM-2	No	No
684140	Male	Rotuma						27	1	IVM-2	No	No
683824	Male	Rotuma						49	1	IVM-2	No	No
683872	Male	Rotuma						31	1	IVM-2	No	No
683837	Male	Rotuma						49	1	IVM-2	No	No
683870	Male	Rotuma						51	1	IVM-2	No	No
684144	Male	Rotuma						25	1	IVM-2	No	No
683823	Male	Rotuma						63	1	IVM-2	No	No
683871	Male	Rotuma						60	1	IVM-2	No	No
680053	Male	Rotuma	49	1	IVM-2	No	No	50	1	IVM-2	No	No
683827	Female	Rotuma						28	1	IVM-2	No	No
683828	Male	Rotuma						28	1	IVM-2	No	No
683829	Female	Rotuma						1	1	IVM-2	No	No
680020	Female	Rotuma	3	1	IVM-2	Yes	No	4	1	IVM-2	No	No
683821	Male	Rotuma						40	1	IVM-2	No	No
680054	Male	Rotuma	6	1	IVM-2	Yes	Yes
680052	Female	Rotuma	13	1	IVM-2	No	No
680021	Female	Rotuma	35	1	IVM-2	No	No	36	1	IVM-2	No	No
680072	Male	Rotuma	18	1	IVM-2	No	No	19	1	IVM-2	No	No
680057	Male	Rotuma	15	1	IVM-2	No	No
680065	Female	Rotuma	6	1	IVM-2	No	No	7	1	IVM-2	No	No
683976	Male	Rotuma						31	1	IVM-2	No	No
683866	Female	Rotuma						5	1	IVM-2	No	No
684185	Male	Rotuma						34	1	IVM-2	No	No
683861	Female	Rotuma						30	1	IVM-2	No	No
683867	Female	Rotuma						17	1	IVM-2	No	No
680030	Male	Rotuma	8	1	IVM-2	No	No	9	1	IVM-2	No	No
680019	Male	Rotuma	3	1	IVM-2	Yes	Yes	4	1	IVM-2	No	No
683863	Male	Rotuma						10	1	IVM-2	No	No
683820	Male	Rotuma						30	1	IVM-2	No	No
683862	Male	Rotuma						10	1	IVM-2	No	No
683864	Female	Rotuma						8	1	IVM-2	No	No
683865	Female	Rotuma						7	1	IVM-2	No	No
680018	Female	Rotuma	32	1	IVM-2	No	No	33	1	IVM-2	No	No
681082	Male	Rotuma	28	1	IVM-2	No	No	29	1	IVM-2	No	No
683860	Male	Rotuma						24	1	IVM-2	No	No
684195	Male	Rotuma						25	1	IVM-2	No	No
680371	Female	Rotuma	84	10	IVM-1	No	No
681481	Male	Rotuma	58	2	SAT	No	No	59	2	SAT	No	No
681470	Male	Rotuma	55	2	SAT	No	No
681471	Male	Rotuma	15	2	SAT	Yes	No
681472	Female	Rotuma	50	2	SAT	No	No	51	2	SAT	No	No
681484	Female	Rotuma	68	2	SAT	No	No
681483	Male	Rotuma	77	2	SAT	No	No
681479	Male	Rotuma	65	2	SAT	No	No	66	2	SAT	No	No
681477	Female	Rotuma	14	2	SAT	Yes	No	15	2	SAT	No	No
681478	Female	Rotuma	26	2	SAT	No	No	27	2	SAT	No	No
681476	Female	Rotuma	12	2	SAT	No	No	13	2	SAT	No	No
681474	Male	Rotuma	3	2	SAT	No	No	4	2	SAT	No	No
681482	Male	Rotuma	48	2	SAT	No	No	49	2	SAT	No	No
681473	Female	Rotuma	48	2	SAT	No	No	49	2	SAT	No	No
681467	Female	Rotuma	56	2	SAT	No	No
681468	Male	Rotuma	59	2	SAT	No	No
681475	Male	Rotuma	66	2	SAT	No	No	67	2	SAT	No	No
681469	Female	Rotuma	68	2	SAT	No	No	69	2	SAT	No	No
680177	Female	Rotuma	12	3	SAT	No	No	13	3	SAT	No	No
680178	Male	Rotuma	15	3	SAT	No	No	16	3	SAT	No	No
680128	Male	Rotuma	50	3	SAT	No	No	51	3	SAT	No	No
680102	Female	Rotuma	37	3	SAT	No	No	38	3	SAT	No	No
683915	Male	Rotuma						1	3	SAT	No	No
680086	Male	Rotuma	82	3	SAT	No	No	83	3	SAT	No	No
680176	Male	Rotuma	4	3	SAT	No	No	5	3	SAT	No	No
680121	Female	Rotuma	32	3	SAT	No	No	33	3	SAT	No	No
680114	Male	Rotuma	53	3	SAT	No	No	54	3	SAT	No	No
680118	Female	Rotuma	2	3	SAT	No	No	3	3	SAT	No	No
680115	Male	Rotuma	5	3	SAT	No	No	6	3	SAT	No	No
680152	Female	Rotuma	56	3	SAT	No	No	57	3	SAT	No	No
680111	Male	Rotuma	56	3	SAT	No	No
680099	Male	Rotuma	44	3	SAT	No	No	45	3	SAT	No	No
680216	Female	Rotuma	17	3	SAT	No	No
680219	Female	Rotuma	14	3	SAT	No	No	15	3	SAT	No	No
680096	Female	Rotuma	41	3	SAT	No	No	42	3	SAT	No	No
680211	Male	Rotuma	40	3	SAT	No	No	41	3	SAT	No	No
680192	Female	Rotuma	18	3	SAT	No	No	19	3	SAT	No	No
680209	Female	Rotuma	41	3	SAT	No	No	42	3	SAT	No	No
680193	Female	Rotuma	11	3	SAT	No	No	12	3	SAT	No	No
680194	Male	Rotuma	10	3	SAT	No	No	11	3	SAT	No	No
680198	Male	Rotuma	14	3	SAT	No	No	15	3	SAT	No	No
683894	Male	Rotuma						7	3	SAT	No	No
680108	Male	Rotuma	40	3	SAT	No	No	41	3	SAT	No	No
683893	Female	Rotuma						8	3	SAT	No	No
680105	Male	Rotuma	6	3	SAT	No	No	7	3	SAT	No	No
683895	Male	Rotuma						70	3	SAT	No	No
680153	Female	Rotuma	36	3	SAT	No	No	37	3	SAT	No	No
680170	Female	Rotuma	11	3	SAT	No	No	12	3	SAT	No	No
680167	Female	Rotuma	9	3	SAT	No	No	10	3	SAT	No	No
680120	Male	Rotuma	0	3	SAT	No	No	1	3	SAT	No	No
680201	Female	Rotuma	14	3	SAT	No	No	15	3	SAT	No	No
680116	Female	Rotuma	23	3	SAT	No	No	24	3	SAT	No	No
684184	Male	Rotuma						24	3	SAT	No	No
680110	Male	Rotuma	22	3	SAT	No	No	23	3	SAT	No	No
680104	Male	Rotuma	44	3	SAT	No	No	45	3	SAT	No	No
680106	Female	Rotuma	46	3	SAT	No	No	47	3	SAT	No	No
680113	Female	Rotuma	1	3	SAT	No	No	2	3	SAT	No	No
683918	Male	Rotuma						2	3	SAT	No	No
680089	Male	Rotuma	56	3	SAT	No	No	57	3	SAT	No	No
680117	Female	Rotuma	0	3	SAT	No	No	1	3	SAT	No	No
680189	Female	Rotuma	69	3	SAT	No	No
680154	Male	Rotuma	38	3	SAT	No	No	39	3	SAT	No	No
680155	Male	Rotuma	8	3	SAT	No	No	9	3	SAT	No	No
680143	Female	Rotuma	57	3	SAT	No	No	58	3	SAT	No	No
680146	Male	Rotuma	58	3	SAT	No	No	59	3	SAT	No	No
680103	Female	Rotuma	67	3	SAT	No	No
680101	Female	Rotuma	68	3	SAT	No	No	69	3	SAT	No	No
680250	Female	Rotuma	14	3	SAT	No	No
680190	Female	Rotuma	63	3	SAT	No	No	64	3	SAT	No	No
681617	Male	Rotuma	40	4	SAT	No	No	41	3	SAT	No	No
680165	Male	Rotuma	63	3	SAT	No	No	64	3	SAT	No	No
681335	Female	Rotuma	14	11	IVM-2	No	No	15	3	SAT	No	No
680151	Female	Rotuma	64	3	SAT	No	No	65	3	SAT	No	No
680150	Male	Rotuma	40	3	SAT	No	No	41	3	SAT	No	No
680139	Female	Rotuma	73	3	SAT	No	No
680138	Male	Rotuma	79	3	SAT	No	No
680179	Male	Rotuma	39	3	SAT	No	No	40	3	SAT	No	No
683903	Male	Rotuma						19	3	SAT	No	No
680267	Female	Rotuma	61	10	IVM-1	No	No	62	3	SAT	No	No
681577	Male	Rotuma	9	4	SAT	No	No	9	3	SAT	No	No
681576	Female	Rotuma	15	4	SAT	No	No	16	3	SAT	No	No
680253	Male	Rotuma	59	10	IVM-1	No	No	60	3	SAT	No	No
680123	Male	Rotuma	63	3	SAT	No	No	64	3	SAT	No	No
680197	Male	Rotuma	38	3	SAT	No	No
680171	Male	Rotuma	14	3	SAT	No	No	15	3	SAT	No	No
680141	Female	Rotuma	76	3	SAT	No	No	77	3	SAT	No	No
680122	Male	Rotuma	65	3	SAT	No	No	66	3	SAT	No	No
680157	Male	Rotuma	9	3	SAT	No	No	10	3	SAT	No	No
680135	Female	Rotuma	66	3	SAT	No	No	67	3	SAT	No	No
680185	Male	Rotuma	14	3	SAT	No	No	15	3	SAT	No	No
680227	Male	Rotuma	49	3	SAT	No	No	50	3	SAT	No	No
680187	Female	Rotuma	45	3	SAT	No	No	46	3	SAT	No	No
680183	Male	Rotuma	9	3	SAT	No	No	10	3	SAT	No	No
680186	Female	Rotuma	15	3	SAT	No	No	16	3	SAT	No	No
680210	Female	Rotuma	49	3	SAT	No	No
680188	Female	Rotuma	7	3	SAT	No	No	8	3	SAT	No	No
680149	Male	Rotuma	51	3	SAT	No	No	52	3	SAT	No	No
680109	Female	Rotuma	51	3	SAT	No	No	52	3	SAT	No	No
680098	Male	Rotuma	50	3	SAT	No	No	51	3	SAT	No	No
680090	Female	Rotuma	44	3	SAT	No	No	45	3	SAT	No	No
680204	Female	Rotuma	14	3	SAT	No	No	15	3	SAT	No	No
680203	Female	Rotuma	12	3	SAT	No	No	13	3	SAT	No	No
680215	Male	Rotuma	17	3	SAT	No	No	18	3	SAT	No	No
680132	Male	Rotuma	46	3	SAT	No	No	47	3	SAT	No	No
680158	Female	Rotuma	14	3	SAT	No	No	15	3	SAT	No	No
680129	Female	Rotuma	43	3	SAT	No	No	44	3	SAT	No	No
680133	Male	Rotuma	57	3	SAT	No	No
680137	Female	Rotuma	53	3	SAT	No	No
680207	Female	Rotuma	3	3	SAT	No	No	4	3	SAT	No	No
680205	Female	Rotuma	14	3	SAT	No	No	15	3	SAT	No	No
680202	Male	Rotuma	33	3	SAT	No	No	34	3	SAT	No	No
680206	Female	Rotuma	44	3	SAT	No	No	45	3	SAT	No	No
680238	Female	Rotuma	17	3	SAT	No	No
680230	Male	Rotuma	4	3	SAT	No	No
680231	Male	Rotuma	6	3	SAT	No	No
680226	Female	Rotuma	10	3	SAT	No	No
680232	Female	Rotuma	54	3	SAT	No	No
680119	Female	Rotuma	48	3	SAT	No	No
680235	Male	Rotuma	57	3	SAT	No	No	58	3	SAT	No	No
680127	Female	Rotuma	66	3	SAT	No	No
680124	Male	Rotuma	80	3	SAT	No	No
680208	Female	Rotuma	36	3	SAT	No	No	37	3	SAT	No	No
680212	Male	Rotuma	6	3	SAT	No	No	7	3	SAT	No	No
680199	Female	Rotuma	2	3	SAT	No	No
683908	Female	Rotuma						16	3	SAT	No	No
680200	Female	Rotuma	4	3	SAT	No	No	5	3	SAT	No	No
680182	Male	Rotuma	33	3	SAT	No	No	34	3	SAT	No	No
680184	Female	Rotuma	29	3	SAT	No	No	30	3	SAT	No	No
680181	Male	Rotuma	4	3	SAT	No	No	5	3	SAT	No	No
680180	Male	Rotuma	1	3	SAT	No	No	2	3	SAT	No	No
680140	Male	Rotuma	63	3	SAT	No	No	64	3	SAT	No	No
680168	Female	Rotuma	56	3	SAT	No	No	57	3	SAT	No	No
680163	Male	Rotuma	9	3	SAT	No	No	10	3	SAT	No	No
680145	Female	Rotuma	41	3	SAT	No	No	42	3	SAT	No	No
680196	Female	Rotuma	4	3	SAT	Yes	No	5	3	SAT	No	No
683914	Male	Rotuma						17	3	SAT	No	No
680144	Male	Rotuma	39	3	SAT	No	No	40	3	SAT	No	No
680191	Male	Rotuma	12	3	SAT	No	No	13	3	SAT	No	No
680148	Female	Rotuma	3	3	SAT	No	No	4	3	SAT	No	No
680195	Female	Rotuma	7	3	SAT	No	No	8	3	SAT	No	No
680087	Female	Rotuma	60	3	SAT	No	No	61	3	SAT	No	No
683896	Male	Rotuma						65	3	SAT	No	No
680233	Female	Rotuma	10	3	SAT	No	No	11	3	SAT	No	No
680234	Male	Rotuma	33	3	SAT	No	No	34	3	SAT	No	No
680174	Female	Rotuma	38	3	SAT	No	No	39	3	SAT	No	No
680172	Male	Rotuma	13	3	SAT	No	No	14	3	SAT	No	No
680173	Male	Rotuma	3	3	SAT	No	No	4	3	SAT	No	No
680223	Female	Rotuma	38	3	SAT	No	No	39	3	SAT	No	No
680249	Male	Rotuma	16	3	SAT	No	No	17	3	SAT	No	No
680224	Female	Rotuma	9	3	SAT	No	No	10	3	SAT	No	No
680225	Male	Rotuma	44	3	SAT	No	No	45	3	SAT	No	No
680236	Male	Rotuma	32	3	SAT	No	No	33	3	SAT	No	No
680228	Female	Rotuma	10	3	SAT	No	No	11	3	SAT	No	No
680244	Male	Rotuma	3	3	SAT	No	No	4	3	SAT	No	No
680229	Female	Rotuma	11	3	SAT	No	No	12	3	SAT	No	No
680240	Female	Rotuma	35	3	SAT	No	No	36	3	SAT	No	No
681544	Male	Rotuma	28	3	SAT	No	No	29	3	SAT	No	No
680147	Female	Rotuma	44	3	SAT	No	No	45	3	SAT	No	No
680156	Female	Rotuma	13	3	SAT	No	No	14	3	SAT	No	No
680162	Male	Rotuma	11	3	SAT	No	No	12	3	SAT	No	No
680091	Female	Rotuma	38	3	SAT	No	No	39	3	SAT	No	No
680092	Male	Rotuma	6	3	SAT	No	No	7	3	SAT	Yes	No
680094	Male	Rotuma	9	3	SAT	No	No	10	3	SAT	No	No
680095	Male	Rotuma	12	3	SAT	No	No	13	3	SAT	No	No
680097	Female	Rotuma	17	3	SAT	No	No	18	3	SAT	No	No
683899	Male	Rotuma						39	3	SAT	No	No
680245	Male	Rotuma	8	3	SAT	No	No
680241	Female	Rotuma	14	3	SAT	No	No	15	3	SAT	No	No
680243	Male	Rotuma	46	3	SAT	No	No	47	3	SAT	No	No
680242	Male	Rotuma	10	3	SAT	No	No	11	3	SAT	No	No
680247	Female	Rotuma	50	3	SAT	No	No	51	3	SAT	No	No
680239	Female	Rotuma	20	3	SAT	No	No
683907	Male	Rotuma						23	3	SAT	No	No
683917	Male	Rotuma						19	3	SAT	No	No
683916	Male	Rotuma						19	3	SAT	No	No
680100	Female	Rotuma	42	3	SAT	No	No	43	3	SAT	No	No
680221	Male	Rotuma	16	3	SAT	No	No	17	3	SAT	No	No
680220	Male	Rotuma	48	3	SAT	No	No	49	3	SAT	No	No
683898	Female	Rotuma						29	3	SAT	No	No
683897	Male	Rotuma						30	3	SAT	No	No
683905	Female	Rotuma						9	3	SAT	No	No
683906	Male	Rotuma						17	3	SAT	No	No
683904	Male	Rotuma						13	3	SAT	No	No
683913	Male	Rotuma						6	3	SAT	No	No
683910	Male	Rotuma						0	3	SAT	No	No
683909	Male	Rotuma						16	3	SAT	No	No
683911	Male	Rotuma						45	3	SAT	No	No
683912	Female	Rotuma						32	3	SAT	No	No
680161	Male	Rotuma	8	3	SAT	No	No	9	3	SAT	No	No
683892	Female	Rotuma						2	3	SAT	No	No
680131	Male	Rotuma	31	3	SAT	No	No	32	3	SAT	No	No
680159	Female	Rotuma	7	3	SAT	No	No	8	3	SAT	No	No
680160	Male	Rotuma	5	3	SAT	No	No	6	3	SAT	No	No
680166	Female	Rotuma	11	3	SAT	No	No	12	3	SAT	No	No
680130	Female	Rotuma	4	3	SAT	No	No	5	3	SAT	No	No
680134	Female	Rotuma	33	3	SAT	No	No	34	3	SAT	No	No
680164	Female	Rotuma	10	3	SAT	No	No	11	3	SAT	No	No
680175	Female	Rotuma	6	3	SAT	No	No	7	3	SAT	No	No
680136	Male	Rotuma	60	3	SAT	No	No
680093	Female	Rotuma	26	3	SAT	No	No
680169	Male	Rotuma	7	3	SAT	No	No	8	3	SAT	No	No
680088	Female	Rotuma	57	3	SAT	No	No	59	3	SAT	No	No
683901	Female	Rotuma						20	3	SAT	No	No
680112	Male	Rotuma	48	3	SAT	No	No
683900	Male	Rotuma						22	3	SAT	No	No
683902	Female	Rotuma						1	3	SAT	No	No
680237	Female	Rotuma	43	3	SAT	No	No
680218	Male	Rotuma	64	3	SAT	No	No
680214	Male	Rotuma	14	3	SAT	No	No
680015	Male	Rotuma	32	1	IVM-2	No	No
681600	Male	Rotuma	62	4	SAT	No	No	63	4	SAT	No	No
681572	Female	Rotuma	62	4	SAT	No	No	63	4	SAT	No	No
681562	Female	Rotuma	3	4	SAT	No	No	4	4	SAT	No	No
681526	Male	Rotuma	37	9	IVM-2	No	No	38	4	SAT	No	No
681555	Female	Rotuma	8	4	SAT	No	No	9	4	SAT	No	No
681320	Male	Rotuma	13	7	IVM-1	No	No
681564	Female	Rotuma	30	4	SAT	No	No	31	4	SAT	No	No
681618	Male	Rotuma	36	4	SAT	No	No	37	4	SAT	No	No
681560	Female	Rotuma	4	4	SAT	No	No	6	4	SAT	No	No
681317	Male	Rotuma	18	7	IVM-1	No	No
681558	Female	Rotuma	8	4	SAT	No	No	9	4	SAT	No	No
681554	Female	Rotuma	6	4	SAT	No	No	7	4	SAT	No	No
681574	Female	Rotuma	28	4	SAT	No	No	29	4	SAT	No	No
681559	Male	Rotuma	31	4	SAT	No	No	32	4	SAT	No	No
681605	Male	Rotuma	56	4	SAT	No	No
681557	Male	Rotuma	4	4	SAT	No	No	6	4	SAT	No	No
681556	Female	Rotuma	62	4	SAT	No	No	63	4	SAT	No	No
681563	Female	Rotuma	56	4	SAT	No	No	58	4	SAT	No	No
681552	Male	Rotuma	24	4	SAT	No	No	25	4	SAT	No	No
681573	Male	Rotuma	56	4	SAT	Yes	No	57	4	SAT	No	No
681545	Male	Rotuma	53	4	SAT	No	No	54	4	SAT	No	No
681553	Female	Rotuma	15	4	SAT	No	No	16	4	SAT	No	No
684131	Male	Rotuma						61	4	SAT	No	No
681551	Female	Rotuma	46	4	SAT	No	No	47	4	SAT	No	No
681570	Male	Rotuma	25	4	SAT	No	No	26	4	SAT	No	No
681585	Female	Rotuma	48	4	SAT	No	No
681611	Female	Rotuma	29	4	SAT	No	No	30	4	SAT	No	No
681584	Male	Rotuma	16	4	SAT	No	No
681580	Female	Rotuma	8	4	SAT	Yes	No	9	4	SAT	No	No
681612	Male	Rotuma	34	4	SAT	No	No
681582	Female	Rotuma	4	4	SAT	No	No	5	4	SAT	No	No
681601	Male	Rotuma	49	4	SAT	No	No	50	4	SAT	No	No
681550	Female	Rotuma	36	4	SAT	No	No	37	4	SAT	No	No
681587	Female	Rotuma	44	4	SAT	No	No
681548	Male	Rotuma	8	4	SAT	No	No	9	4	SAT	No	No
681538	Female	Rotuma	3	4	SAT	No	No	4	4	SAT	No	No
681566	Male	Rotuma	35	4	SAT	No	No	36	4	SAT	No	No
681546	Female	Rotuma	10	4	SAT	No	No	11	4	SAT	No	No
681540	Male	Rotuma	36	4	SAT	No	No	37	4	SAT	No	No
684191	Female	Rotuma						36	4	SAT	No	No
681568	Female	Rotuma	4	4	SAT	Yes	No	5	4	SAT	No	No
681565	Male	Rotuma	9	4	SAT	No	No	10	4	SAT	No	No
684192	Male	Rotuma						48	4	SAT	No	No
684190	Female	Rotuma						55	4	SAT	No	No
684193	Male	Rotuma						51	4	SAT	No	No
681571	Female	Rotuma	35	4	SAT	No	No	36	4	SAT	No	No
681567	Male	Rotuma	33	4	SAT	No	No	34	4	SAT	No	No
681516	Male	Rotuma	15	9	IVM-2	No	No
681609	Female	Rotuma	43	4	SAT	No	No	44	4	SAT	No	No
681561	Female	Rotuma	7	4	SAT	Yes	No	8	4	SAT	No	No
681608	Male	Rotuma	35	4	SAT	No	No
681613	Male	Rotuma	38	4	SAT	Yes	No	39	4	SAT	No	No
681547	Male	Rotuma	72	4	SAT	No	No
681616	Male	Rotuma	32	4	SAT	No	No	33	4	SAT	No	No
681604	Female	Rotuma	9	4	SAT	No	No
681602	Female	Rotuma	33	4	SAT	Yes	Yes	34	4	SAT	No	No
681606	Female	Rotuma	1	4	SAT	No	No
681533	Male	Rotuma	87	4	SAT	No	No	88	4	SAT	No	No
681590	Male	Rotuma	21	4	SAT	No	No
684132	Female	Rotuma						43	4	SAT	No	No
681594	Male	Rotuma	40	4	SAT	No	No
681588	Male	Rotuma	7	4	SAT	No	No	8	4	SAT	No	No
681589	Male	Rotuma	11	4	SAT	No	No	12	4	SAT	No	No
681591	Female	Rotuma	15	4	SAT	No	No	16	4	SAT	No	No
684133	Male	Rotuma						1	4	SAT	No	No
681586	Female	Rotuma	8	4	SAT	No	No	9	4	SAT	No	No
684130	Male	Rotuma						5	4	SAT	No	No
681542	Female	Rotuma	65	4	SAT	No	No
684135	Female	Rotuma						49	4	SAT	No	No
681549	Male	Rotuma	52	4	SAT	No	No	53	4	SAT	No	No
681598	Male	Rotuma	37	4	SAT	No	No	38	4	SAT	No	No
681596	Female	Rotuma	3	4	SAT	No	No	4	4	SAT	No	No
681595	Male	Rotuma	6	4	SAT	No	No	7	4	SAT	No	No
681597	Female	Rotuma	44	4	SAT	No	No	45	4	SAT	No	No
681593	Female	Rotuma	5	4	SAT	No	No	6	4	SAT	No	No
681578	Male	Rotuma	14	4	SAT	No	No	15	4	SAT	No	No
681579	Male	Rotuma	12	4	SAT	Yes	Yes	13	4	SAT	No	No
681583	Male	Rotuma	40	4	SAT	No	No	41	4	SAT	No	No
681575	Male	Rotuma	12	4	SAT	No	No	13	4	SAT	No	No
681581	Male	Rotuma	16	4	SAT	No	No	17	4	SAT	No	No
684194	Male	Rotuma						24	4	SAT	No	No
684136	Male	Rotuma						6	4	SAT	No	No
681610	Male	Rotuma	48	4	SAT	No	No	49	4	SAT	No	No
684137	Female	Rotuma						34	4	SAT	No	No
684138	Male	Rotuma						1	4	SAT	No	No
681491	Female	Rotuma	6	9	IVM-2	No	No	7	4	SAT	No	No
681294	Female	Rotuma	11	7	IVM-1	No	No	12	4	SAT	No	No
681537	Female	Rotuma	48	4	SAT	No	No	49	4	SAT	No	No
681539	Female	Rotuma	6	4	SAT	No	No	7	4	SAT	No	No
681493	Female	Rotuma	4	9	IVM-2	Yes	No	5	4	SAT	No	No
681543	Female	Rotuma	14	4	SAT	No	No	15	4	SAT	No	No
681492	Female	Rotuma	39	9	IVM-2	No	No	40	4	SAT	No	No
681536	Female	Rotuma	4	4	SAT	No	No	5	4	SAT	No	No
681489	Male	Rotuma	8	9	IVM-2	Yes	No	9	4	SAT	No	No
681488	Male	Rotuma	11	9	IVM-2	No	No	12	4	SAT	No	No
681535	Female	Rotuma	66	4	SAT	No	No
681541	Male	Rotuma	53	4	SAT	No	No	54	4	SAT	No	No
680933	Male	Rotuma	62	5	IVM-2	No	No	63	5	IVM-2	No	No
681023	Male	Rotuma	7	5	IVM-2	Yes	No	8	5	IVM-2	No	No
681030	Male	Rotuma	13	5	IVM-2	No	No	14	5	IVM-2	No	No
681079	Female	Rotuma	37	5	IVM-2	No	No	38	5	IVM-2	No	No
681087	Male	Rotuma	44	5	IVM-2	No	No
681073	Female	Rotuma	3	5	IVM-2	No	No	4	5	IVM-2	No	No
681106	Female	Rotuma	15	5	IVM-2	No	No
681108	Male	Rotuma	15	5	IVM-2	No	No
681090	Male	Rotuma	28	5	IVM-2	No	No
681100	Male	Rotuma	8	5	IVM-2	No	No	9	5	IVM-2	No	No
681074	Female	Rotuma	30	5	IVM-2	No	No	31	5	IVM-2	No	No
680998	Male	Rotuma	49	5	IVM-2	No	No	50	5	IVM-2	No	No
681069	Female	Rotuma	71	5	IVM-2	No	No
681007	Male	Rotuma	75	5	IVM-2	No	No	76	5	IVM-2	No	No
680995	Male	Rotuma	47	5	IVM-2	Yes	No
680972	Male	Rotuma	52	5	IVM-2	No	No
681008	Male	Rotuma	16	5	IVM-2	No	No
681026	Female	Rotuma	8	5	IVM-2	No	No	9	5	IVM-2	No	Yes
681033	Male	Rotuma	11	5	IVM-2	No	No	12	5	IVM-2	Yes	Yes
681040	Female	Rotuma	40	5	IVM-2	No	No	41	5	IVM-2	No	No
681042	Male	Rotuma	30	5	IVM-2	No	No	31	5	IVM-2	No	No
681038	Male	Rotuma	16	5	IVM-2	No	No
681037	Male	Rotuma	14	5	IVM-2	No	No
684053	Male	Rotuma						6	5	IVM-2	Yes	Yes
681032	Male	Rotuma	12	5	IVM-2	No	No	13	5	IVM-2	No	No
680946	Female	Rotuma	60	5	IVM-2	No	No	61	5	IVM-2	No	No
681064	Female	Rotuma	79	5	IVM-2	No	No	80	5	IVM-2	No	No
681109	Male	Rotuma	16	5	IVM-2	No	No
681110	Male	Rotuma	49	5	IVM-2	No	No
680954	Female	Rotuma	41	5	IVM-2	No	No	42	5	IVM-2	No	No
681111	Female	Rotuma	14	5	IVM-2	No	No	15	5	IVM-2	No	No
680930	Female	Rotuma	76	5	IVM-2	No	No	77	5	IVM-2	No	No
681056	Male	Rotuma	5	5	IVM-2	No	No	6	5	IVM-2	No	No
681054	Female	Rotuma	8	5	IVM-2	No	No	9	5	IVM-2	No	No
681005	Male	Rotuma	50	5	IVM-2	No	No	51	5	IVM-2	No	No
681052	Female	Rotuma	11	5	IVM-2	No	No	12	5	IVM-2	No	No
681002	Female	Rotuma	44	5	IVM-2	No	No
680976	Male	Rotuma	27	5	IVM-2	No	No
680980	Female	Rotuma	5	5	IVM-2	Yes	No
680981	Female	Rotuma	3	5	IVM-2	Yes	No
680979	Female	Rotuma	25	5	IVM-2	No	No
680931	Female	Rotuma	39	5	IVM-2	No	No	40	5	IVM-2	No	No
681024	Male	Rotuma	10	5	IVM-2	No	No	11	5	IVM-2	No	No
681012	Female	Rotuma	49	5	IVM-2	No	No
680969	Male	Rotuma	60	5	IVM-2	No	No
684041	Female	Rotuma						12	5	IVM-2	No	No
684045	Male	Rotuma						16	5	IVM-2	No	No
680967	Female	Rotuma	1	5	IVM-2	No	No	2	5	IVM-2	No	No
684040	Female	Rotuma						11	5	IVM-2	No	No
680970	Female	Rotuma	45	5	IVM-2	No	No	46	5	IVM-2	No	No
680983	Male	Rotuma						43	5	IVM-2	No	No
680966	Female	Rotuma	14	5	IVM-2	No	No	15	5	IVM-2	No	No
684039	Male	Rotuma						10	5	IVM-2	No	No
680938	Female	Rotuma	26	5	IVM-2	No	No	27	5	IVM-2	No	No
680936	Female	Rotuma	4	5	IVM-2	Yes	No	5	5	IVM-2	Yes	Yes
681014	Female	Rotuma	8	5	IVM-2	No	No	9	5	IVM-2	No	No
684042	Male	Rotuma						24	5	IVM-2	No	No
684048	Female	Rotuma						52	5	IVM-2	No	No
680975	Male	Rotuma	33	5	IVM-2	No	No	34	5	IVM-2	No	No
684051	Male	Rotuma						59	5	IVM-2	No	No
681019	Male	Rotuma	11	5	IVM-2	No	No	12	5	IVM-2	No	No
681021	Male	Rotuma	45	5	IVM-2	No	No	46	5	IVM-2	No	No
681081	Female	Rotuma	40	5	IVM-2	No	No
681013	Male	Rotuma	5	5	IVM-2	No	No	6	5	IVM-2	No	No
681010	Male	Rotuma	17	5	IVM-2	No	No
680949	Female	Rotuma	13	5	IVM-2	No	No	14	5	IVM-2	No	No
680951	Female	Rotuma	39	5	IVM-2	No	No	40	5	IVM-2	No	No
680947	Female	Rotuma	16	5	IVM-2	No	No	17	5	IVM-2	No	No
680952	Male	Rotuma	43	5	IVM-2	No	No	44	5	IVM-2	No	No
680962	Female	Rotuma	53	5	IVM-2	No	No
681047	Male	Rotuma	10	5	IVM-2	No	No	11	5	IVM-2	No	No
680993	Female	Rotuma	17	5	IVM-2	No	No	18	5	IVM-2	No	No
681067	Female	Rotuma	46	5	IVM-2	No	No	47	5	IVM-2	No	No
681065	Male	Rotuma	47	5	IVM-2	No	No	48	5	IVM-2	No	No
681080	Female	Rotuma	30	5	IVM-2	No	No	31	5	IVM-2	No	No
681097	Male	Rotuma	11	5	IVM-2	No	No	12	5	IVM-2	No	No
681098	Male	Rotuma	9	5	IVM-2	No	No	11	5	IVM-2	No	No
681107	Male	Rotuma	41	5	IVM-2	No	No	42	5	IVM-2	No	No
681099	Male	Rotuma	8	5	IVM-2	No	No	9	5	IVM-2	No	No
681053	Male	Rotuma	11	5	IVM-2	No	No	12	5	IVM-2	No	No
680984	Male	Rotuma	54	5	IVM-2	No	No	55	5	IVM-2	No	No
680985	Female	Rotuma	59	5	IVM-2	No	No	60	5	IVM-2	No	No
681055	Female	Rotuma	14	5	IVM-2	Yes	No	15	5	IVM-2	No	No
680955	Male	Rotuma	64	5	IVM-2	No	No	65	5	IVM-2	No	No
681009	Female	Rotuma	70	5	IVM-2	No	No	71	5	IVM-2	No	No
681066	Male	Rotuma	27	5	IVM-2	No	No
680990	Female	Rotuma	21	5	IVM-2	No	No	22	5	IVM-2	No	No
681060	Female	Rotuma	66	5	IVM-2	No	No
680957	Male	Rotuma	62	5	IVM-2	No	No	64	5	IVM-2	No	No
681003	Male	Rotuma	65	5	IVM-2	No	No	66	5	IVM-2	No	No
684052	Male	Rotuma						58	5	IVM-2	No	No
681004	Female	Rotuma	55	5	IVM-2	No	No
680932	Male	Rotuma	67	5	IVM-2	No	No	68	5	IVM-2	No	No
681034	Female	Rotuma	9	5	IVM-2	No	No
680959	Female	Rotuma	67	5	IVM-2	No	No
681036	Female	Rotuma	7	5	IVM-2	Yes	No	8	5	IVM-2	No	No
680929	Male	Rotuma	71	5	IVM-2	No	No
680956	Male	Rotuma	39	5	IVM-2	No	No
681035	Male	Rotuma	8	5	IVM-2	No	No
680963	Male	Rotuma	24	5	IVM-2	No	No
680953	Female	Rotuma	35	5	IVM-2	No	No
684173	Male	Rotuma						71	5	IVM-2	No	No
681102	Male	Rotuma	44	5	IVM-2	No	No	45	5	IVM-2	No	No
684172	Female	Rotuma						77	5	IVM-2	No	No
681031	Male	Rotuma	5	5	IVM-2	No	No	6	5	IVM-2	No	No
680989	Female	Rotuma	43	5	IVM-2	No	No	44	5	IVM-2	No	No
681029	Male	Rotuma	9	5	IVM-2	No	No	10	5	IVM-2	No	No
681028	Female	Rotuma	10	5	IVM-2	No	No	11	5	IVM-2	No	No
680988	Male	Rotuma	61	5	IVM-2	No	No	62	5	IVM-2	No	No
681015	Male	Rotuma	11	5	IVM-2	No	No	12	5	IVM-2	No	No
680973	Male	Rotuma	2	5	IVM-2	No	No	3	5	IVM-2	No	No
681017	Female	Rotuma	8	5	IVM-2	No	No	9	5	IVM-2	No	No
680991	Male	Rotuma	32	5	IVM-2	No	No	33	5	IVM-2	No	No
680974	Female	Rotuma	32	5	IVM-2	No	No	33	5	IVM-2	No	No
680992	Female	Rotuma	62	5	IVM-2	No	No
684047	Female	Rotuma						63	5	IVM-2	No	No
681084	Female	Rotuma	52	5	IVM-2	No	No
681104	Male	Rotuma	10	5	IVM-2	Yes	No
684170	Male	Rotuma						65	5	IVM-2	No	No
681085	Male	Rotuma	51	5	IVM-2	No	No
681083	Female	Rotuma	15	5	IVM-2	No	No
681022	Male	Rotuma	42	5	IVM-2	No	No	43	5	IVM-2	No	No
681018	Male	Rotuma	10	5	IVM-2	No	No	12	5	IVM-2	No	No
681020	Male	Rotuma	7	5	IVM-2	No	No	8	5	IVM-2	No	No
680971	Female	Rotuma	44	5	IVM-2	No	No	45	5	IVM-2	No	No
681057	Female	Rotuma	12	5	IVM-2	No	No	13	5	IVM-2	No	No
684049	Male	Rotuma						29	5	IVM-2	No	No
681011	Female	Rotuma	21	5	IVM-2	No	No	22	5	IVM-2	No	No
680987	Female	Rotuma	53	5	IVM-2	No	No	54	5	IVM-2	No	No
684171	Female	Rotuma						21	5	IVM-2	No	No
684169	Male	Rotuma						25	5	IVM-2	No	No
680944	Male	Rotuma	57	5	IVM-2	No	No	58	5	IVM-2	No	No
680986	Male	Rotuma	51	5	IVM-2	No	No	52	5	IVM-2	No	No
680958	Male	Rotuma	57	5	IVM-2	No	No	58	5	IVM-2	No	No
680945	Male	Rotuma	2	5	IVM-2	No	No
680961	Male	Rotuma	50	5	IVM-2	No	No	51	5	IVM-2	No	No
681062	Male	Rotuma	46	5	IVM-2	No	No
680997	Male	Rotuma	26	5	IVM-2	No	No
681058	Male	Rotuma	14	5	IVM-2	Yes	No
680999	Female	Rotuma	20	5	IVM-2	No	No
681095	Male	Rotuma	31	5	IVM-2	No	No
681048	Male	Rotuma	4	5	IVM-2	Yes	Yes
680994	Male	Rotuma	51	5	IVM-2	No	No
681001	Male	Rotuma	20	5	IVM-2	No	No
681093	Female	Rotuma	30	5	IVM-2	Yes	No
681076	Female	Rotuma	4	5	IVM-2	Yes	No	5	5	IVM-2	Yes	Yes
681068	Female	Rotuma	2	5	IVM-2	Yes	No	3	5	IVM-2	No	No
681078	Male	Rotuma	28	5	IVM-2	No	No	29	5	IVM-2	No	No
681075	Male	Rotuma	5	5	IVM-2	Yes	No	6	5	IVM-2	No	No
684175	Female	Rotuma						33	5	IVM-2	No	No
684174	Male	Rotuma						1	5	IVM-2	No	No
681050	Female	Rotuma	9	5	IVM-2	No	No
681103	Male	Rotuma	14	5	IVM-2	No	No
681059	Female	Rotuma	43	5	IVM-2	No	No	44	5	IVM-2	No	No
681113	Female	Rotuma	17	5	IVM-2	No	No	18	5	IVM-2	No	No
684176	Female	Rotuma						46	5	IVM-2	No	No
680940	Male	Rotuma	37	5	IVM-2	No	No
681051	Female	Rotuma	13	5	IVM-2	Yes	No	14	5	IVM-2	No	No
680996	Male	Rotuma	57	5	IVM-2	No	No
681006	Male	Rotuma	65	5	IVM-2	No	No	66	5	IVM-2	No	No
680943	Male	Rotuma	43	5	IVM-2	No	No
680942	Female	Rotuma	47	5	IVM-2	No	No
680977	Male	Rotuma	13	5	IVM-2	No	No	14	5	IVM-2	No	No
680964	Male	Rotuma	70	5	IVM-2	No	No	71	5	IVM-2	No	No
681039	Male	Rotuma	7	5	IVM-2	No	No	8	5	IVM-2	No	No
680965	Female	Rotuma	40	5	IVM-2	No	No
681041	Male	Rotuma	13	5	IVM-2	No	No	14	5	IVM-2	No	No
680978	Male	Rotuma	45	5	IVM-2	No	No	46	5	IVM-2	No	No
684043	Female	Rotuma						1	5	IVM-2	No	No
681061	Female	Rotuma	6	5	IVM-2	No	No	7	5	IVM-2	No	No
681000	Male	Rotuma	54	5	IVM-2	No	No	55	5	IVM-2	No	No
681072	Male	Rotuma	2	5	IVM-2	Yes	No	3	5	IVM-2	No	No
681063	Female	Rotuma	42	5	IVM-2	No	No	43	5	IVM-2	No	No
681105	Female	Rotuma	15	5	IVM-2	No	No	16	5	IVM-2	No	No
684044	Female	Rotuma						26	5	IVM-2	No	No
681070	Male	Rotuma	41	5	IVM-2	No	No	42	5	IVM-2	No	No
681112	Male	Rotuma	27	5	IVM-2	No	No
684050	Male	Rotuma						42	5	IVM-2	No	No
684178	Male	Rotuma						58	5	IVM-2	No	No
684177	Female	Rotuma						54	5	IVM-2	No	No
684181	Female	Rotuma						5	5	IVM-2	No	No
684179	Male	Rotuma						3	5	IVM-2	No	No
684180	Female	Rotuma						13	5	IVM-2	No	No
681044	Female	Rotuma	9	5	IVM-2	No	No	10	5	IVM-2	No	No
681046	Female	Rotuma	6	5	IVM-2	No	No	7	5	IVM-2	Yes	No
680934	Female	Rotuma	63	5	IVM-2	No	No
680935	Male	Rotuma	60	5	IVM-2	No	No	61	5	IVM-2	No	No
680941	Female	Rotuma	44	5	IVM-2	No	No	45	5	IVM-2	No	No
680937	Female	Rotuma	3	5	IVM-2	No	No	4	5	IVM-2	No	No
680939	Male	Rotuma	2	5	IVM-2	No	No	3	5	IVM-2	No	No
684046	Female	Rotuma						1	5	IVM-2	No	No
681077	Male	Rotuma	46	5	IVM-2	No	No	47	5	IVM-2	No	No
681025	Female	Rotuma	12	5	IVM-2	No	No	13	5	IVM-2	Yes	No
681027	Male	Rotuma	48	5	IVM-2	No	No	50	5	IVM-2	No	No
681092	Female	Rotuma	38	5	IVM-2	No	No	39	5	IVM-2	No	No
681094	Male	Rotuma	4	5	IVM-2	No	No	5	5	IVM-2	No	No
681091	Female	Rotuma	80	5	IVM-2	No	No
681089	Male	Rotuma	17	5	IVM-2	No	No	18	5	IVM-2	No	No
681096	Male	Rotuma	6	5	IVM-2	No	No	7	5	IVM-2	No	No
680982	Male	Rotuma	56	5	IVM-2	No	No	57	5	IVM-2	No	No
680968	Female	Rotuma	49	5	IVM-2	No	No	50	5	IVM-2	No	No
680795	Male	Rotuma	6	6	IVM-1	No	No	7	6	IVM-1	No	No
680771	Male	Rotuma	15	6	IVM-1	No	No
684008	Male	Rotuma						2	6	IVM-1	No	No
684007	Female	Rotuma						6	6	IVM-1	No	No
680774	Male	Rotuma	53	6	IVM-1	No	No	54	6	IVM-1	No	No
680741	Female	Rotuma	55	6	IVM-1	No	No	56	6	IVM-1	No	No
680786	Female	Rotuma	12	6	IVM-1	Yes	No	13	6	IVM-1	No	No
680788	Female	Rotuma	16	6	IVM-1	No	No	17	6	IVM-1	No	No
680773	Female	Rotuma	16	6	IVM-1	No	No
680747	Male	Rotuma	56	6	IVM-1	No	No	57	6	IVM-1	No	No
680776	Female	Rotuma	15	6	IVM-1	Yes	No	16	6	IVM-1	No	No
680770	Female	Rotuma	52	6	IVM-1	No	No	53	6	IVM-1	No	No
680748	Female	Rotuma	30	6	IVM-1	No	No
680749	Male	Rotuma	33	6	IVM-1	No	No
680782	Male	Rotuma	9	6	IVM-1	No	No
680784	Male	Rotuma	9	6	IVM-1	No	No
680780	Male	Rotuma	7	6	IVM-1	No	No
680794	Male	Rotuma	10	6	IVM-1	No	No	11	6	IVM-1	No	No
680792	Male	Rotuma	12	6	IVM-1	No	No	13	6	IVM-1	No	No
684003	Male	Rotuma						52	6	IVM-1	No	No
680791	Female	Rotuma	12	6	IVM-1	No	No	13	6	IVM-1	No	No
680740	Male	Rotuma	67	6	IVM-1	No	No	68	6	IVM-1	No	No
680752	Female	Rotuma	35	6	IVM-1	No	No	36	6	IVM-1	No	No
680759	Male	Rotuma	14	6	IVM-1	No	No
680789	Male	Rotuma	8	6	IVM-1	No	No	9	6	IVM-1	No	No
680787	Male	Rotuma	6	6	IVM-1	Yes	No	7	6	IVM-1	No	No
680758	Female	Rotuma	53	6	IVM-1	No	No
684010	Male	Rotuma						79	6	IVM-1	No	No
680801	Male	Rotuma	55	6	IVM-1	No	No	56	6	IVM-1	No	No
680750	Female	Rotuma	49	6	IVM-1	No	No	50	6	IVM-1	No	No
680746	Male	Rotuma	55	6	IVM-1	No	No	56	6	IVM-1	No	No
680775	Male	Rotuma	8	6	IVM-1	No	No	9	6	IVM-1	No	No
680755	Male	Rotuma	5	6	IVM-1	Yes	No	6	6	IVM-1	No	No
680756	Female	Rotuma	5	6	IVM-1	Yes	Yes	6	6	IVM-1	No	No
680763	Male	Rotuma	51	6	IVM-1	No	No	53	6	IVM-1	No	No
680766	Male	Rotuma	51	6	IVM-1	No	No	52	6	IVM-1	No	No
680753	Female	Rotuma	53	6	IVM-1	No	No	54	6	IVM-1	No	No
680739	Male	Rotuma	45	6	IVM-1	No	No	46	6	IVM-1	No	No
680738	Male	Rotuma	71	6	IVM-1	No	No	72	6	IVM-1	No	No
680744	Female	Rotuma	67	6	IVM-1	No	No	68	6	IVM-1	No	No
680754	Male	Rotuma	72	6	IVM-1	No	No	73	6	IVM-1	No	No
684005	Male	Rotuma						39	6	IVM-1	No	No
680737	Male	Rotuma	54	6	IVM-1	No	No	55	6	IVM-1	No	No
680785	Female	Rotuma	5	6	IVM-1	No	No	6	6	IVM-1	No	No
680768	Female	Rotuma	38	6	IVM-1	No	No	39	6	IVM-1	No	No
680742	Male	Rotuma	35	6	IVM-1	No	No	36	6	IVM-1	No	No
684013	Male	Rotuma						59	6	IVM-1	No	No
680778	Male	Rotuma	10	6	IVM-1	No	No	11	6	IVM-1	No	No
680751	Male	Rotuma	57	6	IVM-1	No	No	58	6	IVM-1	No	No
680736	Female	Rotuma	50	6	IVM-1	No	No	51	6	IVM-1	No	No
680772	Male	Rotuma	15	6	IVM-1	No	No	16	6	IVM-1	No	No
680743	Female	Rotuma	46	6	IVM-1	No	No	47	6	IVM-1	No	No
680793	Female	Rotuma	6	6	IVM-1	No	No	7	6	IVM-1	No	No
680765	Male	Rotuma	51	6	IVM-1	No	No	52	6	IVM-1	No	No
684009	Female	Rotuma						24	6	IVM-1	No	No
680779	Female	Rotuma	10	6	IVM-1	No	No	11	6	IVM-1	No	No
680761	Male	Rotuma	43	6	IVM-1	No	No	44	6	IVM-1	No	No
680783	Female	Rotuma	15	6	IVM-1	No	No	16	6	IVM-1	No	No
680777	Female	Rotuma	9	6	IVM-1	No	No	10	6	IVM-1	No	No
680711	Female	Rotuma	4	12	IVM-2	No	No	5	6	IVM-1	No	No
680781	Female	Rotuma	8	6	IVM-1	No	No	9	6	IVM-1	No	No
680769	Female	Rotuma	55	6	IVM-1	No	No	56	6	IVM-1	No	No
684012	Female	Rotuma						20	6	IVM-1	No	No
684011	Female	Rotuma						2	6	IVM-1	No	No
680767	Male	Rotuma	64	6	IVM-1	No	No	65	6	IVM-1	No	No
680764	Male	Rotuma	58	6	IVM-1	No	No	59	6	IVM-1	No	No
680762	Female	Rotuma	49	6	IVM-1	No	No	50	6	IVM-1	No	No
680760	Female	Rotuma	57	6	IVM-1	No	No	58	6	IVM-1	No	No
684004	Male	Rotuma						77	6	IVM-1	No	No
680745	Male	Rotuma	55	6	IVM-1	No	No
684002	Female	Rotuma						55	6	IVM-1	No	No
684001	Female	Rotuma						72	6	IVM-1	No	No
684006	Male	Rotuma						48	6	IVM-1	No	No
681319	Male	Rotuma	12	7	IVM-1	No	No	13	7	IVM-1	No	No
684122	Female	Rotuma						42	7	IVM-1	No	No
684125	Female	Rotuma						10	7	IVM-1	No	No
681309	Male	Rotuma	45	7	IVM-1	No	No	46	7	IVM-1	No	No
684124	Female	Rotuma						9	7	IVM-1	No	No
681283	Male	Rotuma	60	7	IVM-1	No	No	61	7	IVM-1	No	No
684127	Male	Rotuma						75	7	IVM-1	No	No
681285	Female	Rotuma	10	7	IVM-1	Yes	No	11	7	IVM-1	No	No
681304	Male	Rotuma	39	7	IVM-1	No	No	40	7	IVM-1	No	No
680125	Female	Rotuma	21	3	SAT	Yes	No	22	7	IVM-1	No	No
681301	Male	Rotuma	36	7	IVM-1	No	No
681302	Female	Rotuma	38	7	IVM-1	No	No	39	7	IVM-1	No	No
681299	Female	Rotuma	9	7	IVM-1	No	No	10	7	IVM-1	No	No
681300	Male	Rotuma	10	7	IVM-1	No	No	11	7	IVM-1	No	No
681290	Female	Rotuma	37	7	IVM-1	No	No	38	7	IVM-1	No	No
681289	Male	Rotuma	4	7	IVM-1	Yes	No	6	7	IVM-1	No	No
681287	Female	Rotuma	7	7	IVM-1	Yes	No	8	7	IVM-1	No	No
681312	Male	Rotuma	45	7	IVM-1	No	No	46	7	IVM-1	No	No
684115	Female	Rotuma						0	7	IVM-1	No	No
681280	Female	Rotuma	39	7	IVM-1	No	No	40	7	IVM-1	No	No
681277	Female	Rotuma	14	7	IVM-1	Yes	Yes
681278	Male	Rotuma	53	7	IVM-1	No	No
681282	Male	Rotuma	23	7	IVM-1	No	No	24	7	IVM-1	No	No
681306	Male	Rotuma	27	7	IVM-1	No	No	28	7	IVM-1	No	No
684119	Female	Rotuma						41	7	IVM-1	No	No
681295	Female	Rotuma	34	7	IVM-1	No	No	35	7	IVM-1	No	No
681318	Male	Rotuma	17	7	IVM-1	No	No	18	7	IVM-1	No	No
684117	Male	Rotuma						18	7	IVM-1	No	No
681298	Male	Rotuma	44	7	IVM-1	No	No	45	7	IVM-1	No	No
681296	Male	Rotuma	14	7	IVM-1	No	No	15	7	IVM-1	No	No
681297	Female	Rotuma	16	7	IVM-1	No	No	17	7	IVM-1	No	No
681292	Female	Rotuma	6	7	IVM-1	No	Yes	7	7	IVM-1	No	No
681293	Female	Rotuma	11	7	IVM-1	Yes	No	12	7	IVM-1	No	No
681322	Male	Rotuma	40	7	IVM-1	No	No	41	7	IVM-1	No	No
684116	Female	Rotuma						59	7	IVM-1	No	No
684121	Female	Rotuma						62	7	IVM-1	No	No
684120	Male	Rotuma						62	7	IVM-1	No	No
684118	Male	Rotuma						28	7	IVM-1	No	No
680083	Male	Rotuma	8	1	IVM-2	No	Yes	10	7	IVM-1	No	No
681313	Female	Rotuma	43	7	IVM-1	No	No	44	7	IVM-1	No	No
681288	Male	Rotuma	9	7	IVM-1	Yes	No	10	7	IVM-1	Yes	No
681286	Female	Rotuma	15	7	IVM-1	No	No	16	7	IVM-1	No	No
681308	Male	Rotuma	46	7	IVM-1	No	No	47	7	IVM-1	No	No
681291	Female	Rotuma	36	7	IVM-1	No	No	37	7	IVM-1	No	No
681310	Male	Rotuma	40	7	IVM-1	No	No	41	7	IVM-1	No	No
681311	Female	Rotuma	15	7	IVM-1	No	No	16	7	IVM-1	No	No
681314	Male	Rotuma	54	7	IVM-1	No	No
681281	Male	Rotuma	15	7	IVM-1	No	No	16	7	IVM-1	No	No
681350	Female	Rotuma	51	7	IVM-1	Yes	No
681284	Female	Rotuma	12	7	IVM-1	Yes	No	13	7	IVM-1	No	No
681279	Male	Rotuma	4	7	IVM-1	No	No	5	7	IVM-1	No	No
681349	Female	Rotuma	11	7	IVM-1	No	No	12	7	IVM-1	No	No
684126	Male	Rotuma						59	7	IVM-1	No	No
681307	Female	Rotuma	39	7	IVM-1	No	No	40	7	IVM-1	No	No
681303	Male	Rotuma	9	7	IVM-1	No	No	10	7	IVM-1	No	No
681305	Male	Rotuma	35	7	IVM-1	No	No	36	7	IVM-1	No	No
680494	Female	Rotuma	1	8	SAT	No	No
680519	Female	Rotuma	13	8	SAT	No	No
680485	Male	Rotuma	53	8	SAT	No	No	54	8	SAT	No	No
680493	Female	Rotuma	49	8	SAT	No	No
680467	Female	Rotuma	57	8	SAT	No	No	58	8	SAT	No	No
683977	Female	Rotuma						22	8	SAT	No	No
680463	Male	Rotuma	61	8	SAT	No	No	62	8	SAT	No	No
680481	Female	Rotuma	72	8	SAT	No	No	73	8	SAT	No	No
680471	Male	Rotuma	71	8	SAT	No	No	72	8	SAT	No	No
680468	Male	Rotuma	47	8	SAT	No	No
683978	Female	Rotuma						51	8	SAT	No	No
680474	Male	Rotuma	60	8	SAT	No	No	61	8	SAT	No	No
680475	Male	Rotuma	29	8	SAT	No	No
680521	Male	Rotuma	14	8	SAT	No	No
680487	Female	Rotuma	49	8	SAT	No	No	50	8	SAT	No	No
680458	Male	Rotuma	44	8	SAT	No	No	45	8	SAT	No	No
680461	Male	Rotuma	52	8	SAT	No	No	53	8	SAT	No	No
680496	Male	Rotuma	16	8	SAT	No	No	17	8	SAT	No	No
680508	Female	Rotuma	6	8	SAT	No	No	7	8	SAT	No	No
680504	Male	Rotuma	9	8	SAT	Yes	No	10	8	SAT	Yes	No
684151	Female	Rotuma						77	8	SAT	No	No
684152	Male	Rotuma						78	8	SAT	No	No
680469	Male	Rotuma	75	8	SAT	No	No	76	8	SAT	No	No
680507	Male	Rotuma	51	8	SAT	No	No	52	8	SAT	No	No
680514	Female	Rotuma	37	8	SAT	No	No	38	8	SAT	No	No
680629	Female	Rotuma	46	12	IVM-2	No	No	47	8	SAT	No	No
680495	Female	Rotuma	5	8	SAT	No	No	6	8	SAT	No	No
680489	Female	Rotuma	39	8	SAT	No	No	40	8	SAT	No	No
680505	Male	Rotuma	68	8	SAT	No	No	69	8	SAT	No	No
680459	Female	Rotuma	48	8	SAT	No	No
680488	Female	Rotuma	54	8	SAT	No	No	55	8	SAT	No	No
683975	Male	Rotuma						4	8	SAT	No	No
680470	Male	Rotuma	49	8	SAT	No	No	50	8	SAT	No	No
680502	Female	Rotuma	6	8	SAT	No	No	7	8	SAT	No	No
680483	Male	Rotuma	32	8	SAT	No	No	33	8	SAT	No	No
680529	Male	Rotuma	52	8	SAT	Yes	No	53	8	SAT	No	No
680503	Female	Rotuma	6	8	SAT	No	No	7	8	SAT	No	No
680533	Male	Rotuma	2	8	SAT	No	No	3	8	SAT	No	No
680530	Female	Rotuma	5	8	SAT	No	No	6	8	SAT	No	No
680466	Female	Rotuma	33	8	SAT	No	No	34	8	SAT	No	No
680482	Female	Rotuma	58	8	SAT	No	No
680462	Female	Rotuma	16	8	SAT	No	No	17	8	SAT	No	No
680460	Female	Rotuma	52	8	SAT	No	No	53	8	SAT	No	No
680491	Male	Rotuma	62	8	SAT	No	No	63	8	SAT	No	No
680456	Female	Rotuma	65	8	SAT	No	No	66	8	SAT	No	No
680465	Male	Rotuma	63	8	SAT	No	No	64	8	SAT	No	No
680527	Female	Rotuma	27	8	SAT	No	No	28	8	SAT	No	No
680532	Male	Rotuma	6	8	SAT	No	No	7	8	SAT	No	No
680520	Male	Rotuma	14	8	SAT	No	No	15	8	SAT	No	No
680526	Male	Rotuma	28	8	SAT	No	No
680522	Female	Rotuma	50	8	SAT	No	No	51	8	SAT	No	No
680528	Male	Rotuma	1	8	SAT	Yes	No	2	8	SAT	No	No
680525	Female	Rotuma	3	8	SAT	No	No	4	8	SAT	No	No
680531	Male	Rotuma	37	8	SAT	No	No
680524	Female	Rotuma	3	8	SAT	No	No	4	8	SAT	No	Yes
680478	Male	Rotuma	49	8	SAT	No	No	50	8	SAT	No	No
680516	Female	Rotuma	12	8	SAT	No	No	13	8	SAT	No	No
680498	Male	Rotuma	7	8	SAT	No	No	8	8	SAT	No	No
680518	Female	Rotuma	14	8	SAT	No	No	15	8	SAT	No	No
680501	Female	Rotuma	16	8	SAT	No	No	17	8	SAT	No	No
680490	Female	Rotuma	45	8	SAT	No	No	46	8	SAT	No	No
680499	Female	Rotuma	12	8	SAT	No	No	13	8	SAT	No	No
683974	Female	Rotuma						33	8	SAT	No	No
683971	Male	Rotuma						1	8	SAT	No	No
683972	Female	Rotuma						10	8	SAT	No	No
683969	Male	Rotuma						9	8	SAT	No	No
683970	Female	Rotuma						35	8	SAT	No	No
680510	Female	Rotuma	56	8	SAT	No	No	57	8	SAT	No	No
680506	Male	Rotuma	59	8	SAT	No	No	60	8	SAT	No	No
680477	Female	Rotuma	43	8	SAT	No	No	44	8	SAT	No	No
680515	Female	Rotuma	52	8	SAT	No	No	53	8	SAT	No	No
680500	Female	Rotuma	13	8	SAT	No	No	14	8	SAT	No	No
680486	Female	Rotuma	42	8	SAT	No	No	43	8	SAT	No	No
680497	Female	Rotuma	10	8	SAT	No	No	11	8	SAT	No	No
680513	Male	Rotuma	68	8	SAT	No	No	69	8	SAT	No	No
684154	Male	Rotuma						50	8	SAT	No	No
681210	Female	Rotuma	53	16	SAT	No	No	54	8	SAT	No	No
680523	Male	Rotuma	15	8	SAT	No	No
683979	Female	Rotuma						24	8	SAT	No	No
681276	Male	Rotuma	23	16	SAT	No	No	24	8	SAT	No	No
681213	Male	Rotuma	54	16	SAT	No	No	55	8	SAT	No	No
680385	Male	Rotuma	12	10	IVM-1	No	No	13	8	SAT	No	No
683973	Male	Rotuma						65	8	SAT	No	No
680479	Female	Rotuma	1	8	SAT	Yes	No	2	8	SAT	Yes	No
680476	Male	Rotuma	60	8	SAT	No	No	61	8	SAT	No	No
680509	Male	Rotuma	13	8	SAT	No	No	14	8	SAT	No	No
680511	Female	Rotuma	4	8	SAT	No	No	5	8	SAT	Yes	No
680480	Female	Rotuma	63	8	SAT	Yes	No	64	8	SAT	No	No
683968	Male	Rotuma						1	8	SAT	Yes	No
680693	Female	Rotuma	9	12	IVM-2	No	No	10	8	SAT	No	No
684155	Male	Rotuma						36	8	SAT	No	No
680457	Female	Rotuma	74	8	SAT	No	No	75	8	SAT	No	No
684168	Female	Rotuma						57	8	SAT	No	No
681487	Male	Rotuma	57	9	IVM-2	No	No	58	9	IVM-2	No	No
681485	Female	Rotuma	63	9	IVM-2	No	No	64	9	IVM-2	No	No
681515	Female	Rotuma	58	9	IVM-2	No	Yes	59	9	IVM-2	No	No
681518	Female	Rotuma	5	9	IVM-2	No	Yes	6	9	IVM-2	Yes	No
681519	Male	Rotuma	28	9	IVM-2	No	No
681520	Male	Rotuma	60	9	IVM-2	No	No	61	9	IVM-2	No	No
681521	Female	Rotuma	4	9	IVM-2	No	No	5	9	IVM-2	No	No
681496	Female	Rotuma	47	9	IVM-2	No	No	48	9	IVM-2	No	No
681530	Male	Rotuma	69	9	IVM-2	No	No
681529	Male	Rotuma	11	9	IVM-2	No	No	12	9	IVM-2	No	No
681528	Female	Rotuma	48	9	IVM-2	No	No	49	9	IVM-2	No	No
681495	Male	Rotuma	50	9	IVM-2	Yes	No	51	9	IVM-2	No	No
684128	Male	Rotuma						30	9	IVM-2	No	No
684129	Female	Rotuma						29	9	IVM-2	No	No
681527	Male	Rotuma	53	9	IVM-2	No	No
681505	Female	Rotuma	52	9	IVM-2	No	No	53	9	IVM-2	No	No
681522	Female	Rotuma	44	9	IVM-2	No	No	45	9	IVM-2	No	No
684134	Male	Rotuma						29	9	IVM-2	No	No
681524	Male	Rotuma	13	9	IVM-2	No	No	14	9	IVM-2	No	No
681523	Male	Rotuma	30	9	IVM-2	No	No
681525	Female	Rotuma	31	9	IVM-2	No	No
681512	Female	Rotuma	56	9	IVM-2	No	No	57	9	IVM-2	No	No
681509	Male	Rotuma	57	9	IVM-2	No	No	58	9	IVM-2	No	No
681494	Female	Rotuma	9	9	IVM-2	Yes	No	11	9	IVM-2	No	No
681490	Female	Rotuma	10	9	IVM-2	Yes	No	11	9	IVM-2	No	No
681532	Male	Rotuma	22	9	IVM-2	No	No
680709	Male	Rotuma	64	12	IVM-2	No	No	65	9	IVM-2	No	No
681513	Male	Rotuma	3	9	IVM-2	Yes	No	4	9	IVM-2	No	No
681508	Female	Rotuma	4	9	IVM-2	Yes	No	5	9	IVM-2	No	No
681510	Male	Rotuma	7	9	IVM-2	No	No	8	9	IVM-2	No	No
681511	Male	Rotuma	10	9	IVM-2	Yes	No	11	9	IVM-2	Yes	No
681514	Female	Rotuma	38	9	IVM-2	No	No	39	9	IVM-2	No	No
681507	Female	Rotuma	11	9	IVM-2	No	No	12	9	IVM-2	No	No
680702	Female	Rotuma	62	12	IVM-2	No	No
681506	Male	Rotuma	34	9	IVM-2	No	No
681500	Female	Rotuma	46	9	IVM-2	No	No	47	9	IVM-2	No	No
681498	Male	Rotuma	7	9	IVM-2	No	No	8	9	IVM-2	No	No
681503	Female	Rotuma	4	9	IVM-2	No	No	5	9	IVM-2	No	No
680455	Female	Rotuma	50	10	IVM-1	No	No	51	10	IVM-1	No	No
680282	Male	Rotuma	85	10	IVM-1	No	No
680284	Male	Rotuma	49	10	IVM-1	No	No	50	10	IVM-1	No	No
680354	Female	Rotuma	59	10	IVM-1	No	No	60	10	IVM-1	No	No
680283	Male	Rotuma	66	10	IVM-1	No	No	67	10	IVM-1	No	No
680306	Male	Rotuma	55	10	IVM-1	No	No
680361	Male	Rotuma	36	10	IVM-1	No	No	37	10	IVM-1	No	No
680307	Female	Rotuma	58	10	IVM-1	No	No	59	10	IVM-1	No	No
683948	Male	Rotuma						24	10	IVM-1	No	No
683953	Female	Rotuma						47	10	IVM-1	No	No
680362	Female	Rotuma	55	10	IVM-1	No	No
680389	Female	Rotuma	16	10	IVM-1	No	No
680294	Female	Rotuma	50	10	IVM-1	No	No
680390	Female	Rotuma	13	10	IVM-1	No	No	14	10	IVM-1	No	No
680296	Male	Rotuma	52	10	IVM-1	No	No	53	10	IVM-1	No	No
683936	Male	Rotuma						37	10	IVM-1	No	No
680259	Male	Rotuma	58	10	IVM-1	No	No	59	10	IVM-1	No	No
683955	Female	Rotuma						88	10	IVM-1	No	No
680363	Male	Rotuma	55	10	IVM-1	No	No
683919	Female	Rotuma						33	10	IVM-1	No	No
680254	Female	Rotuma	61	10	IVM-1	No	No	62	10	IVM-1	No	No
680258	Male	Rotuma	64	10	IVM-1	No	No	65	10	IVM-1	No	No
681369	Female	Rotuma	49	11	IVM-2	No	No	50	10	IVM-1	No	No
680255	Female	Rotuma	58	10	IVM-1	No	No
680271	Female	Rotuma	61	10	IVM-1	No	No	62	10	IVM-1	No	No
680265	Male	Rotuma	54	10	IVM-1	No	No	55	10	IVM-1	No	No
683937	Male	Rotuma						28	10	IVM-1	No	No
680269	Female	Rotuma	4	10	IVM-1	No	No
680268	Female	Rotuma	29	10	IVM-1	No	No
680357	Male	Rotuma	55	10	IVM-1	No	No	56	10	IVM-1	No	No
680256	Female	Rotuma	33	10	IVM-1	No	No	34	10	IVM-1	No	No
680261	Male	Rotuma	2	10	IVM-1	Yes	Yes	3	10	IVM-1	Yes	No
680260	Male	Rotuma	40	10	IVM-1	No	No	41	10	IVM-1	No	No
680293	Male	Rotuma	5	10	IVM-1	No	No	6	10	IVM-1	No	No
683944	Female	Rotuma						8	10	IVM-1	No	No
683943	Female	Rotuma						10	10	IVM-1	No	No
683925	Female	Rotuma						39	10	IVM-1	No	No
683924	Male	Rotuma						39	10	IVM-1	No	No
683942	Male	Rotuma						5	10	IVM-1	No	No
680320	Male	Rotuma	8	10	IVM-1	No	No	10	10	IVM-1	No	No
680387	Male	Rotuma	48	10	IVM-1	No	No	49	10	IVM-1	No	No
680378	Male	Rotuma	74	10	IVM-1	No	No
680334	Female	Rotuma	16	10	IVM-1	No	No	17	10	IVM-1	No	No
680272	Female	Rotuma	3	10	IVM-1	No	No	4	10	IVM-1	No	No
683920	Male	Rotuma						2	10	IVM-1	No	No
680266	Female	Rotuma	38	10	IVM-1	No	No	39	10	IVM-1	No	No
680277	Female	Rotuma	64	10	IVM-1	No	No
683932	Female	Rotuma						69	10	IVM-1	No	No
683941	Male	Rotuma						18	10	IVM-1	No	No
680314	Male	Rotuma	7	10	IVM-1	No	No	8	10	IVM-1	No	No
680292	Female	Rotuma	46	10	IVM-1	No	No	47	10	IVM-1	No	No
680289	Male	Rotuma	47	10	IVM-1	No	No	48	10	IVM-1	No	No
680313	Male	Rotuma	12	10	IVM-1	No	No	13	10	IVM-1	No	No
680410	Male	Rotuma	33	10	IVM-1	No	No	34	10	IVM-1	No	No
680407	Male	Rotuma	63	10	IVM-1	No	No	64	10	IVM-1	No	No
680315	Female	Rotuma	3	10	IVM-1	No	No	4	10	IVM-1	No	No
680322	Female	Rotuma	35	10	IVM-1	No	No	36	10	IVM-1	No	No
683923	Female	Rotuma						32	10	IVM-1	No	No
680451	Female	Rotuma	71	10	IVM-1	No	No	72	10	IVM-1	No	No
680448	Male	Rotuma	69	10	IVM-1	No	No	70	10	IVM-1	No	No
683927	Male	Rotuma						30	10	IVM-1	No	No
680411	Male	Rotuma	73	10	IVM-1	No	No	74	10	IVM-1	No	No
680346	Female	Rotuma	43	10	IVM-1	No	No	44	10	IVM-1	No	No
680370	Male	Rotuma	45	10	IVM-1	No	No	46	10	IVM-1	No	No
680350	Male	Rotuma	2	10	IVM-1	Yes	No	3	10	IVM-1	No	No
680335	Female	Rotuma	7	10	IVM-1	No	No	8	10	IVM-1	No	No
680299	Male	Rotuma	37	10	IVM-1	No	No	38	10	IVM-1	No	Yes
680298	Female	Rotuma	36	10	IVM-1	No	No	37	10	IVM-1	No	No
680304	Male	Rotuma	1	10	IVM-1	No	No	2	10	IVM-1	No	No
680336	Male	Rotuma	6	10	IVM-1	No	No	7	10	IVM-1	No	Yes
680337	Female	Rotuma	15	10	IVM-1	No	No	16	10	IVM-1	No	No
680280	Male	Rotuma	41	10	IVM-1	No	No	42	10	IVM-1	No	No
680278	Female	Rotuma	31	10	IVM-1	No	No	32	10	IVM-1	No	No
680263	Male	Rotuma	81	10	IVM-1	No	No	82	10	IVM-1	No	No
680257	Female	Rotuma	72	10	IVM-1	No	No	73	10	IVM-1	No	No
680517	Male	Rotuma	12	8	SAT	No	No	13	10	IVM-1	No	No
683954	Male	Rotuma						43	10	IVM-1	No	No
683922	Male	Rotuma						82	10	IVM-1	No	No
683921	Male	Rotuma						2	10	IVM-1	No	No
680251	Female	Rotuma	54	10	IVM-1	No	No	55	10	IVM-1	No	No
680352	Male	Rotuma	57	10	IVM-1	No	No	58	10	IVM-1	No	No
683935	Male	Rotuma						22	10	IVM-1	No	No
683939	Female	Rotuma						60	10	IVM-1	No	No
680418	Female	Rotuma	16	10	IVM-1	No	No	17	10	IVM-1	No	No
680447	Male	Rotuma	31	10	IVM-1	No	No	32	10	IVM-1	No	No
680419	Male	Rotuma	12	10	IVM-1	No	No	13	10	IVM-1	No	No
680391	Female	Rotuma	27	10	IVM-1	No	No	28	10	IVM-1	No	No
683951	Female	Rotuma						3	10	IVM-1	No	No
683949	Male	Rotuma						5	10	IVM-1	Yes	No
680416	Female	Rotuma	10	10	IVM-1	No	No	11	10	IVM-1	No	No
683950	Female	Rotuma						31	10	IVM-1	No	No
680408	Male	Rotuma	78	10	IVM-1	No	No	79	10	IVM-1	No	No
680413	Male	Rotuma	59	10	IVM-1	No	No	60	10	IVM-1	No	No
680417	Male	Rotuma	12	10	IVM-1	No	No	13	10	IVM-1	No	No
680450	Male	Rotuma	26	10	IVM-1	No	No
680412	Female	Rotuma	47	10	IVM-1	No	No	48	10	IVM-1	No	No
680301	Male	Rotuma	59	10	IVM-1	No	No	60	10	IVM-1	No	No
683956	Female	Rotuma						1	10	IVM-1	No	No
680421	Male	Rotuma	20	10	IVM-1	No	No	21	10	IVM-1	No	No
684157	Male	Rotuma						26	10	IVM-1	No	No
684158	Male	Rotuma						49	10	IVM-1	No	No
681316	Male	Rotuma	32	7	IVM-1	No	No	33	10	IVM-1	No	No
684159	Male	Rotuma						39	10	IVM-1	No	No
680829	Male	Rotuma	2	15	IVM-1	No	No	3	10	IVM-1	Yes	No
680628	Male	Rotuma	2	12	IVM-2	No	No	3	10	IVM-1	No	No
683926	Male	Rotuma						65	10	IVM-1	No	No
684163	Male	Rotuma						33	10	IVM-1	No	No
680916	Male	Rotuma	24	15	IVM-1	No	No	25	10	IVM-1	No	No
684162	Male	Rotuma						72	10	IVM-1	No	No
684156	Male	Rotuma						57	10	IVM-1	No	No
684165	Male	Rotuma						47	10	IVM-1	No	No
684166	Male	Rotuma						65	10	IVM-1	No	No
684161	Male	Rotuma						35	10	IVM-1	No	No
684160	Male	Rotuma						56	10	IVM-1	No	No
684167	Male	Rotuma						37	10	IVM-1	No	No
684153	Male	Rotuma						65	10	IVM-1	No	No
680832	Female	Rotuma	24	15	IVM-1	No	No	25	10	IVM-1	No	No
684164	Male	Rotuma						58	10	IVM-1	No	No
680290	Female	Rotuma	63	10	IVM-1	No	No	64	10	IVM-1	No	No
680279	Male	Rotuma	49	10	IVM-1	No	No	50	10	IVM-1	No	No
680373	Male	Rotuma	2	10	IVM-1	No	No	3	10	IVM-1	No	No
680380	Female	Rotuma	8	10	IVM-1	No	No	9	10	IVM-1	No	No
680372	Male	Rotuma	44	10	IVM-1	No	No	45	10	IVM-1	No	No
680409	Male	Rotuma	21	10	IVM-1	No	No	22	10	IVM-1	No	No
680382	Male	Rotuma	11	10	IVM-1	No	No	12	10	IVM-1	No	No
680383	Male	Rotuma	7	10	IVM-1	No	No	8	10	IVM-1	No	No
680375	Female	Rotuma	31	10	IVM-1	No	No
680381	Male	Rotuma	10	10	IVM-1	No	No	11	10	IVM-1	No	No
680379	Male	Rotuma	13	10	IVM-1	No	No	14	10	IVM-1	No	No
680374	Female	Rotuma	5	10	IVM-1	No	No	6	10	IVM-1	No	No
680376	Male	Rotuma	3	10	IVM-1	No	No	4	10	IVM-1	No	No
680446	Female	Rotuma	18	10	IVM-1	No	No	19	10	IVM-1	No	No
680453	Male	Rotuma	62	10	IVM-1	No	No	63	10	IVM-1	No	No
683965	Female	Rotuma						12	10	IVM-1	No	No
680445	Female	Rotuma	16	10	IVM-1	No	No	17	10	IVM-1	No	No
683958	Female	Rotuma						49	10	IVM-1	No	No
680444	Female	Rotuma	12	10	IVM-1	No	No	13	10	IVM-1	No	No
683966	Male	Rotuma						11	10	IVM-1	No	No
680397	Male	Rotuma	6	10	IVM-1	No	No	7	10	IVM-1	No	No
680358	Female	Rotuma	31	10	IVM-1	No	No	32	10	IVM-1	No	No
680359	Male	Rotuma	50	10	IVM-1	No	No	51	10	IVM-1	No	No
680384	Female	Rotuma	64	10	IVM-1	No	No
680388	Male	Rotuma	10	10	IVM-1	No	No	11	10	IVM-1	No	No
680399	Male	Rotuma	17	10	IVM-1	No	No	18	10	IVM-1	No	No
680295	Male	Rotuma	48	10	IVM-1	No	No
680319	Female	Rotuma	15	10	IVM-1	No	No	16	10	IVM-1	No	No
680310	Female	Rotuma	10	10	IVM-1	No	No	11	10	IVM-1	No	No
680318	Female	Rotuma	5	10	IVM-1	No	No	6	10	IVM-1	No	No
680300	Female	Rotuma	29	10	IVM-1	No	No
680297	Male	Rotuma	36	10	IVM-1	No	No	37	10	IVM-1	No	No
683938	Male	Rotuma						54	10	IVM-1	No	No
683962	Female	Rotuma						74	10	IVM-1	No	No
680355	Male	Rotuma	67	10	IVM-1	No	No
680369	Male	Rotuma	36	10	IVM-1	No	No
680342	Female	Rotuma	39	10	IVM-1	No	No	40	10	IVM-1	No	No
680343	Female	Rotuma	15	10	IVM-1	No	No	16	10	IVM-1	No	No
680633	Male	Rotuma	1	12	IVM-2	No	No	2	10	IVM-1	Yes	No
680658	Male	Rotuma	24	12	IVM-2	No	No	25	10	IVM-1	No	No
680311	Female	Rotuma	10	10	IVM-1	No	No	11	10	IVM-1	No	No
680303	Male	Rotuma	51	10	IVM-1	No	No	52	10	IVM-1	No	No
683928	Female	Rotuma						24	10	IVM-1	No	No
680308	Female	Rotuma	53	10	IVM-1	No	No	54	10	IVM-1	No	No
680634	Male	Rotuma	2	12	IVM-2	No	No	3	10	IVM-1	No	No
683952	Female	Rotuma						73	10	IVM-1	No	No
680636	Female	Rotuma	23	12	IVM-2	No	No	24	10	IVM-1	No	No
680264	Male	Rotuma	70	10	IVM-1	No	No	71	10	IVM-1	No	No
680406	Female	Rotuma	77	10	IVM-1	No	No
683967	Male	Rotuma						27	10	IVM-1	No	No
680353	Male	Rotuma	55	10	IVM-1	No	No	56	10	IVM-1	No	No
680262	Female	Rotuma	52	10	IVM-1	No	No	53	10	IVM-1	No	No
681497	Male	Rotuma	14	9	IVM-2	Yes	No	15	10	IVM-1	No	No
681517	Male	Rotuma	16	9	IVM-2	No	No	17	10	IVM-1	No	No
681502	Female	Rotuma	47	9	IVM-2	No	No	48	10	IVM-1	No	No
681504	Female	Rotuma	6	9	IVM-2	No	No	7	10	IVM-1	Yes	No
681499	Male	Rotuma	17	9	IVM-2	Yes	No	18	10	IVM-1	No	No
681531	Male	Rotuma	47	9	IVM-2	No	No	48	10	IVM-1	No	No
681501	Male	Rotuma	9	9	IVM-2	No	No	10	10	IVM-1	No	No
680441	Female	Rotuma	26	10	IVM-1	No	No
683945	Female	Rotuma						26	10	IVM-1	No	No
680449	Female	Rotuma	15	10	IVM-1	Yes	Yes
683946	Female	Rotuma						25	10	IVM-1	No	No
683947	Female	Rotuma						26	10	IVM-1	No	No
680420	Male	Rotuma	35	10	IVM-1	No	No	36	10	IVM-1	No	No
680427	Female	Rotuma	38	10	IVM-1	No	No	39	10	IVM-1	No	No
680428	Male	Rotuma	3	10	IVM-1	Yes	No	4	10	IVM-1	No	No
680423	Male	Rotuma	7	10	IVM-1	No	No	8	10	IVM-1	No	No
683960	Male	Rotuma						2	10	IVM-1	No	No
680422	Female	Rotuma	9	10	IVM-1	No	No	10	10	IVM-1	No	No
680425	Female	Rotuma	12	10	IVM-1	No	No	13	10	IVM-1	No	No
680440	Male	Rotuma	14	10	IVM-1	No	No	15	10	IVM-1	No	No
680442	Male	Rotuma	30	10	IVM-1	No	No	31	10	IVM-1	No	No
680452	Male	Rotuma	2	10	IVM-1	Yes	No	3	10	IVM-1	No	No
680439	Female	Rotuma	24	10	IVM-1	No	No	25	10	IVM-1	No	No
680434	Male	Rotuma	9	10	IVM-1	Yes	No	10	10	IVM-1	No	No
680435	Female	Rotuma	14	10	IVM-1	Yes	No	15	10	IVM-1	No	No
680432	Female	Rotuma	28	10	IVM-1	Yes	No	29	10	IVM-1	No	No
680430	Female	Rotuma	3	10	IVM-1	Yes	No	4	10	IVM-1	No	No
680436	Male	Rotuma	44	10	IVM-1	No	No	45	10	IVM-1	No	No
680415	Male	Rotuma	44	10	IVM-1	No	No	45	10	IVM-1	No	No
680414	Female	Rotuma	40	10	IVM-1	No	No	41	10	IVM-1	No	No
680405	Male	Rotuma	16	10	IVM-1	No	No	17	10	IVM-1	No	No
680431	Male	Rotuma	16	10	IVM-1	No	No	17	10	IVM-1	No	No
680433	Male	Rotuma	28	10	IVM-1	No	No	29	10	IVM-1	No	No
680438	Male	Rotuma	37	10	IVM-1	No	No	38	10	IVM-1	No	No
680426	Male	Rotuma	27	10	IVM-1	No	No	28	10	IVM-1	No	No
680040	Male	Rotuma	14	1	IVM-2	No	No	15	10	IVM-1	No	No
680429	Male	Rotuma	18	10	IVM-1	No	No
683957	Male	Rotuma						67	10	IVM-1	No	No
683964	Male	Rotuma						16	10	IVM-1	No	No
683963	Male	Rotuma						16	10	IVM-1	No	No
683961	Female	Rotuma						19	10	IVM-1	No	No
680393	Male	Rotuma	9	10	IVM-1	Yes	No	10	10	IVM-1	No	No
680392	Female	Rotuma	42	10	IVM-1	No	No	43	10	IVM-1	No	No
680395	Female	Rotuma	13	10	IVM-1	No	No	14	10	IVM-1	No	No
680396	Male	Rotuma	17	10	IVM-1	No	No	18	10	IVM-1	No	No
680454	Male	Rotuma	43	10	IVM-1	No	No	44	10	IVM-1	No	No
680394	Male	Rotuma	9	10	IVM-1	No	No	10	10	IVM-1	No	No
680333	Female	Rotuma	15	10	IVM-1	No	No	16	10	IVM-1	No	No
680275	Male	Rotuma	4	10	IVM-1	No	No	5	10	IVM-1	No	No
680332	Female	Rotuma	13	10	IVM-1	No	No	14	10	IVM-1	No	No
680273	Male	Rotuma	42	10	IVM-1	No	No	43	10	IVM-1	No	No
680345	Male	Rotuma	17	10	IVM-1	No	No	18	10	IVM-1	No	No
680347	Male	Rotuma	6	10	IVM-1	No	No	8	10	IVM-1	No	No
680281	Male	Rotuma	48	10	IVM-1	No	No
680323	Female	Rotuma	11	10	IVM-1	No	No	12	10	IVM-1	No	No
680325	Female	Rotuma	33	10	IVM-1	No	No	34	10	IVM-1	No	No
680328	Female	Rotuma	70	10	IVM-1	No	No	71	10	IVM-1	No	No
680360	Male	Rotuma	31	10	IVM-1	No	No	32	10	IVM-1	No	No
680309	Male	Rotuma	44	10	IVM-1	No	No	45	10	IVM-1	No	No
680327	Male	Rotuma	5	10	IVM-1	No	No	6	10	IVM-1	No	No
680324	Male	Rotuma	10	10	IVM-1	No	No	11	10	IVM-1	No	No
680326	Female	Rotuma	7	10	IVM-1	No	No	8	10	IVM-1	No	No
680317	Male	Rotuma	42	10	IVM-1	No	No	43	10	IVM-1	No	No
680340	Female	Rotuma	2	10	IVM-1	Yes	No	3	10	IVM-1	No	No
680400	Male	Rotuma	13	10	IVM-1	No	No
680401	Male	Rotuma	12	10	IVM-1	No	No
680339	Male	Rotuma	31	10	IVM-1	No	No	32	10	IVM-1	No	No
680366	Male	Rotuma	36	10	IVM-1	No	No
680364	Female	Rotuma	32	10	IVM-1	No	No
680367	Female	Rotuma	68	10	IVM-1	No	No	69	10	IVM-1	No	No
680368	Male	Rotuma	72	10	IVM-1	No	No	73	10	IVM-1	No	No
683847	Male	Rotuma						31	10	IVM-1	No	No
683818	Female	Rotuma						28	10	IVM-1	No	No
683934	Male	Rotuma						27	10	IVM-1	No	No
683933	Male	Rotuma						26	10	IVM-1	No	No
680338	Female	Rotuma	8	10	IVM-1	No	No	9	10	IVM-1	No	No
680356	Female	Rotuma	80	10	IVM-1	No	No
683929	Female	Rotuma						66	10	IVM-1	No	No
680386	Male	Rotuma	10	10	IVM-1	No	No	11	10	IVM-1	No	No
680329	Female	Rotuma	32	10	IVM-1	No	No	33	10	IVM-1	No	No
680330	Female	Rotuma	5	10	IVM-1	No	No	6	10	IVM-1	No	No
680403	Female	Rotuma	0	10	IVM-1	No	No	1	10	IVM-1	No	No
683940	Male	Rotuma						40	10	IVM-1	No	No
683931	Male	Rotuma						22	10	IVM-1	No	No
680288	Male	Rotuma	50	10	IVM-1	No	No	51	10	IVM-1	No	No
680286	Female	Rotuma	46	10	IVM-1	No	No
680404	Female	Rotuma	5	10	IVM-1	Yes	No
680287	Female	Rotuma	23	10	IVM-1	No	No	24	10	IVM-1	No	No
683930	Female	Rotuma						3	10	IVM-1	No	No
680398	Male	Rotuma	10	10	IVM-1	No	No	11	10	IVM-1	No	Yes
684188	Male	Rotuma						61	10	IVM-1	No	No
680302	Female	Rotuma	47	10	IVM-1	No	No	48	10	IVM-1	No	No
683959	Female	Rotuma						57	10	IVM-1	No	No
680351	Male	Rotuma	7	10	IVM-1	No	No
681378	Female	Rotuma	12	11	IVM-2	No	No	13	11	IVM-2	No	No
681480	Female	Rotuma	15	2	SAT	No	No	16	11	IVM-2	Yes	No
681380	Female	Rotuma	34	11	IVM-2	No	No	35	11	IVM-2	No	No
684097	Female	Rotuma						67	11	IVM-2	No	No
681376	Female	Rotuma	39	11	IVM-2	No	No	40	11	IVM-2	No	No
681388	Male	Rotuma	30	11	IVM-2	No	No	31	11	IVM-2	No	No
681341	Female	Rotuma	35	11	IVM-2	Yes	No	36	11	IVM-2	No	No
684109	Female	Rotuma						18	11	IVM-2	No	No
681343	Female	Rotuma	1	11	IVM-2	Yes	Yes	2	11	IVM-2	No	No
681342	Male	Rotuma	46	11	IVM-2	No	No	47	11	IVM-2	No	No
681340	Female	Rotuma	12	11	IVM-2	No	No	13	11	IVM-2	No	No
681433	Male	Rotuma	15	11	IVM-2	No	No	16	11	IVM-2	No	No
684107	Female	Rotuma						10	11	IVM-2	No	No
681435	Male	Rotuma	40	11	IVM-2	No	No	41	11	IVM-2	No	No
681431	Female	Rotuma	12	11	IVM-2	No	No	13	11	IVM-2	No	No
681437	Female	Rotuma	3	11	IVM-2	No	No	4	11	IVM-2	No	No
681438	Female	Rotuma	38	11	IVM-2	No	No	39	11	IVM-2	No	No
681428	Male	Rotuma	9	11	IVM-2	Yes	No	10	11	IVM-2	No	No
684110	Female	Rotuma						60	11	IVM-2	No	No
681434	Male	Rotuma	16	11	IVM-2	No	No	17	11	IVM-2	No	No
681429	Female	Rotuma	8	11	IVM-2	No	No	9	11	IVM-2	No	No
681362	Female	Rotuma	49	11	IVM-2	No	No	50	11	IVM-2	No	No
681360	Male	Rotuma	3	11	IVM-2	No	No	4	11	IVM-2	No	No
681358	Male	Rotuma	48	11	IVM-2	No	No	49	11	IVM-2	No	No
681387	Male	Rotuma	13	11	IVM-2	No	No	14	11	IVM-2	No	No
681356	Female	Rotuma	59	11	IVM-2	No	No
681329	Male	Rotuma	43	11	IVM-2	No	No	44	11	IVM-2	No	No
681347	Female	Rotuma	14	11	IVM-2	No	No	15	11	IVM-2	No	No
681345	Female	Rotuma	45	11	IVM-2	No	No
681354	Male	Rotuma	9	11	IVM-2	No	No	10	11	IVM-2	No	No
681333	Male	Rotuma	18	11	IVM-2	Yes	No	19	11	IVM-2	No	No
681351	Male	Rotuma	11	11	IVM-2	No	No	12	11	IVM-2	No	No
681344	Male	Rotuma	3	11	IVM-2	No	No
681447	Male	Rotuma	9	11	IVM-2	No	No
681446	Male	Rotuma	11	11	IVM-2	No	No	12	11	IVM-2	No	No
681466	Female	Rotuma	18	11	IVM-2	No	No
681465	Female	Rotuma	3	11	IVM-2	No	No
681464	Female	Rotuma	56	11	IVM-2	No	No	57	11	IVM-2	Yes	No
681451	Female	Rotuma	8	11	IVM-2	No	No	9	11	IVM-2	No	No
681374	Male	Rotuma	15	11	IVM-2	Yes	No	16	11	IVM-2	No	No
681371	Male	Rotuma	4	11	IVM-2	No	No	6	11	IVM-2	No	No
681462	Female	Rotuma	36	11	IVM-2	No	Yes	37	11	IVM-2	No	No
681373	Male	Rotuma	48	11	IVM-2	No	No	49	11	IVM-2	No	No
681372	Female	Rotuma	10	11	IVM-2	No	No	11	11	IVM-2	No	No
681392	Male	Rotuma	38	11	IVM-2	No	No	39	11	IVM-2	No	No
681375	Female	Rotuma	4	11	IVM-2	No	No	5	11	IVM-2	Yes	No
681463	Female	Rotuma	44	11	IVM-2	No	No	45	11	IVM-2	No	No
681391	Male	Rotuma	15	11	IVM-2	No	No	16	11	IVM-2	No	No
681149	Female	Rotuma	70	17	IVM-1	No	No	71	11	IVM-2	No	No
681443	Female	Rotuma	41	11	IVM-2	No	No	42	11	IVM-2	No	No
681436	Female	Rotuma	14	11	IVM-2	No	No	15	11	IVM-2	No	No
681444	Male	Rotuma	13	11	IVM-2	No	No	14	11	IVM-2	No	No
681445	Male	Rotuma	11	11	IVM-2	No	No	12	11	IVM-2	No	No
681336	Female	Rotuma	55	11	IVM-2	No	No	56	11	IVM-2	No	No
681334	Male	Rotuma	61	11	IVM-2	No	No	62	11	IVM-2	No	No
684096	Male	Rotuma						24	11	IVM-2	No	No
681361	Female	Rotuma	50	11	IVM-2	No	No	52	11	IVM-2	No	No
684098	Female	Rotuma						73	11	IVM-2	No	No
681363	Female	Rotuma	1	11	IVM-2	No	No	2	11	IVM-2	No	No
681390	Female	Rotuma	21	11	IVM-2	No	No	22	11	IVM-2	No	No
684094	Male	Rotuma						67	11	IVM-2	No	No
681406	Female	Rotuma	64	11	IVM-2	No	No	65	11	IVM-2	No	No
684106	Male	Rotuma						73	11	IVM-2	No	No
684101	Male	Rotuma						21	11	IVM-2	No	No
681432	Male	Rotuma	12	11	IVM-2	No	No
681430	Female	Rotuma	10	11	IVM-2	No	No	11	11	IVM-2	No	No
681409	Male	Rotuma	45	11	IVM-2	Yes	No	46	11	IVM-2	No	No
681458	Female	Rotuma	40	11	IVM-2	No	No
681442	Female	Rotuma	16	11	IVM-2	No	No
681439	Female	Rotuma	15	11	IVM-2	No	No
681440	Female	Rotuma	10	11	IVM-2	No	No
681441	Female	Rotuma	35	11	IVM-2	No	No
684099	Female	Rotuma						29	11	IVM-2	No	No
684104	Male	Rotuma						36	11	IVM-2	No	No
684100	Male	Rotuma						4	11	IVM-2	No	No
681408	Male	Rotuma	26	11	IVM-2	No	No
681457	Male	Rotuma	16	11	IVM-2	No	No
681456	Female	Rotuma	13	11	IVM-2	Yes	No
681454	Female	Rotuma	11	11	IVM-2	No	No
681455	Male	Rotuma	46	11	IVM-2	No	No
681453	Female	Rotuma	47	11	IVM-2	No	No
681407	Male	Rotuma	16	11	IVM-2	No	No
681424	Female	Rotuma	17	11	IVM-2	No	No	18	11	IVM-2	No	No
681382	Male	Rotuma	46	11	IVM-2	No	No	47	11	IVM-2	No	No
681422	Female	Rotuma	15	11	IVM-2	No	No	16	11	IVM-2	No	No
681381	Female	Rotuma	49	11	IVM-2	No	No	50	11	IVM-2	No	No
681449	Male	Rotuma	6	11	IVM-2	Yes	No
681448	Male	Rotuma	9	11	IVM-2	No	No	10	11	IVM-2	No	No
681452	Female	Rotuma	31	11	IVM-2	No	No	32	11	IVM-2	No	No
681383	Male	Rotuma	32	11	IVM-2	No	No	33	11	IVM-2	No	No
681450	Female	Rotuma	1	11	IVM-2	Yes	No	2	11	IVM-2	No	No
683846	Male	Rotuma						40	11	IVM-2	No	No
684113	Female	Rotuma						5	11	IVM-2	No	No
684114	Female	Rotuma						37	11	IVM-2	No	No
684112	Female	Rotuma						11	11	IVM-2	No	No
684111	Male	Rotuma						8	11	IVM-2	No	No
681410	Male	Rotuma	65	11	IVM-2	No	No	66	11	IVM-2	No	No
681423	Female	Rotuma	47	11	IVM-2	No	No
681411	Female	Rotuma	71	11	IVM-2	No	No
684182	Female	Rotuma						26	11	IVM-2	No	No
681404	Male	Rotuma	56	11	IVM-2	No	Yes	57	11	IVM-2	No	No
681393	Female	Rotuma	50	11	IVM-2	No	No
681323	Female	Rotuma	76	11	IVM-2	No	No
681324	Male	Rotuma	70	11	IVM-2	No	No
681330	Male	Rotuma	52	11	IVM-2	No	No	53	11	IVM-2	No	No
681426	Male	Rotuma	26	11	IVM-2	No	No
684102	Male	Rotuma						19	11	IVM-2	No	No
681325	Male	Rotuma	60	11	IVM-2	No	No	61	11	IVM-2	No	No
681331	Female	Rotuma	53	11	IVM-2	No	No	54	11	IVM-2	No	No
681326	Male	Rotuma	62	11	IVM-2	No	No	63	11	IVM-2	No	No
681421	Male	Rotuma	68	11	IVM-2	No	No	69	11	IVM-2	No	No
681346	Female	Rotuma	59	11	IVM-2	No	No	60	11	IVM-2	No	No
681357	Female	Rotuma	9	11	IVM-2	No	No	10	11	IVM-2	No	No
681359	Male	Rotuma	33	11	IVM-2	No	No	34	11	IVM-2	No	No
681355	Female	Rotuma	8	11	IVM-2	No	No	9	11	IVM-2	No	No
681353	Female	Rotuma	4	11	IVM-2	No	No	5	11	IVM-2	No	No
681348	Female	Rotuma	40	11	IVM-2	No	No	41	11	IVM-2	No	No
681365	Male	Rotuma	37	11	IVM-2	No	No
681366	Female	Rotuma	5	11	IVM-2	No	No
681364	Female	Rotuma	30	11	IVM-2	No	No
681395	Female	Rotuma	5	11	IVM-2	Yes	No
681396	Female	Rotuma	26	11	IVM-2	No	No
681394	Female	Rotuma	3	11	IVM-2	No	No
681402	Male	Rotuma	5	11	IVM-2	No	Yes	6	11	IVM-2	No	No
681399	Female	Rotuma	4	11	IVM-2	No	No	5	11	IVM-2	No	No
681400	Male	Rotuma	32	11	IVM-2	No	No	33	11	IVM-2	No	No
681398	Female	Rotuma	7	11	IVM-2	No	No	8	11	IVM-2	No	No
681397	Female	Rotuma	8	11	IVM-2	No	No	9	11	IVM-2	No	No
681401	Female	Rotuma	32	11	IVM-2	No	No	33	11	IVM-2	No	No
681416	Female	Rotuma	50	11	IVM-2	No	No	51	11	IVM-2	No	No
681418	Male	Rotuma	52	11	IVM-2	No	No	53	11	IVM-2	No	No
681460	Male	Rotuma	5	11	IVM-2	No	No	6	11	IVM-2	No	No
681461	Male	Rotuma	42	11	IVM-2	No	No	43	11	IVM-2	No	No
681459	Female	Rotuma	38	11	IVM-2	No	No	39	11	IVM-2	No	No
684095	Male	Rotuma						65	11	IVM-2	No	No
684103	Male	Rotuma						51	11	IVM-2	No	No
684108	Male	Rotuma						8	11	IVM-2	No	No
684183	Female	Rotuma						25	11	IVM-2	No	No
681379	Male	Rotuma	24	11	IVM-2	No	No	25	11	IVM-2	No	No
681427	Male	Rotuma	53	11	IVM-2	No	No
681386	Female	Rotuma	80	11	IVM-2	No	No
681384	Female	Rotuma	40	11	IVM-2	No	No
681415	Female	Rotuma	1	11	IVM-2	No	No
681414	Male	Rotuma	3	11	IVM-2	No	No
681417	Male	Rotuma	8	11	IVM-2	No	No	9	11	IVM-2	No	No
684105	Male	Rotuma						34	11	IVM-2	No	No
681419	Female	Rotuma	0	11	IVM-2	No	No
681413	Female	Rotuma	4	11	IVM-2	No	No
681412	Female	Rotuma	36	11	IVM-2	No	No	37	11	IVM-2	No	No
681425	Male	Rotuma	31	3	SAT	No	No
680377	Male	Rotuma	19	10	IVM-1	No	No
680624	Female	Rotuma	56	12	IVM-2	No	No	57	12	IVM-2	No	No
680645	Male	Rotuma	27	12	IVM-2	No	No	28	12	IVM-2	No	No
680651	Male	Rotuma	52	12	IVM-2	No	No	53	12	IVM-2	No	No
683996	Female	Rotuma						52	12	IVM-2	No	No
680640	Male	Rotuma	60	12	IVM-2	No	No	61	12	IVM-2	No	No
680671	Female	Rotuma	50	12	IVM-2	No	No	51	12	IVM-2	No	No
680684	Female	Rotuma	14	12	IVM-2	No	No	15	12	IVM-2	No	No
680641	Female	Rotuma	54	12	IVM-2	No	No	55	12	IVM-2	No	No
680685	Female	Rotuma	16	12	IVM-2	No	No	17	12	IVM-2	No	No
680682	Female	Rotuma	17	12	IVM-2	No	No	18	12	IVM-2	No	No
680654	Male	Rotuma	59	12	IVM-2	No	No	60	12	IVM-2	No	No
680643	Male	Rotuma	63	12	IVM-2	No	No	64	12	IVM-2	No	No
680659	Male	Rotuma	62	12	IVM-2	No	No	63	12	IVM-2	No	No
680665	Male	Rotuma	21	12	IVM-2	No	No
680644	Male	Rotuma	4	12	IVM-2	No	No	5	12	IVM-2	No	No
684016	Male	Rotuma						30	12	IVM-2	No	No
680646	Female	Rotuma	56	12	IVM-2	No	No	57	12	IVM-2	No	No
680639	Female	Rotuma	65	12	IVM-2	No	No	66	12	IVM-2	No	No
680637	Male	Rotuma	2	12	IVM-2	No	No	3	12	IVM-2	No	No
680638	Female	Rotuma	45	12	IVM-2	No	No	46	12	IVM-2	Yes	No
680661	Male	Rotuma	17	12	IVM-2	No	No	18	12	IVM-2	No	No
680655	Male	Rotuma	31	12	IVM-2	No	No	32	12	IVM-2	No	No
680708	Female	Rotuma	28	12	IVM-2	No	No	29	12	IVM-2	No	No
680712	Female	Rotuma	2	12	IVM-2	No	No	3	12	IVM-2	No	No
680649	Male	Rotuma	71	12	IVM-2	No	No	72	12	IVM-2	No	No
680627	Female	Rotuma	72	12	IVM-2	No	No	73	12	IVM-2	No	No
680657	Male	Rotuma	32	12	IVM-2	No	No	33	12	IVM-2	No	No
680653	Male	Rotuma	68	12	IVM-2	No	No	69	12	IVM-2	No	No
680642	Male	Rotuma	48	12	IVM-2	No	No	49	12	IVM-2	No	No
680631	Female	Rotuma	77	12	IVM-2	No	No	78	12	IVM-2	No	No
680647	Female	Rotuma	79	12	IVM-2	No	No
680695	Male	Rotuma	24	12	IVM-2	No	No	25	12	IVM-2	No	No
680692	Female	Rotuma	24	12	IVM-2	No	No	25	12	IVM-2	No	No
680626	Female	Rotuma	78	12	IVM-2	No	No
680674	Female	Rotuma	65	12	IVM-2	No	No	66	12	IVM-2	No	No
680719	Male	Rotuma	64	12	IVM-2	No	No	65	12	IVM-2	No	No
680713	Female	Rotuma	44	12	IVM-2	No	No	45	12	IVM-2	No	No
680694	Female	Rotuma	10	12	IVM-2	No	No	11	12	IVM-2	No	No
680664	Male	Rotuma	34	12	IVM-2	No	No
680729	Female	Rotuma	15	12	IVM-2	No	No	16	12	IVM-2	No	No
683994	Male	Rotuma						20	12	IVM-2	No	No
683993	Female	Rotuma						55	12	IVM-2	No	No
684015	Male	Rotuma						61	12	IVM-2	No	No
680700	Female	Rotuma	74	12	IVM-2	No	No	75	12	IVM-2	No	No
680714	Female	Rotuma	60	12	IVM-2	No	No	61	12	IVM-2	No	No
683997	Male	Rotuma						64	12	IVM-2	No	No
680679	Male	Rotuma	47	12	IVM-2	No	No	48	12	IVM-2	No	No
680691	Male	Rotuma	27	12	IVM-2	No	No	28	12	IVM-2	No	No
683998	Male	Rotuma						31	12	IVM-2	No	No
683992	Female	Rotuma						1	12	IVM-2	No	No
680717	Female	Rotuma	1	12	IVM-2	No	No	2	12	IVM-2	No	No
680667	Female	Rotuma	54	12	IVM-2	No	No
680718	Female	Rotuma	20	12	IVM-2	Yes	No	21	12	IVM-2	No	No
680704	Female	Rotuma	60	12	IVM-2	No	No	61	12	IVM-2	No	No
680706	Male	Rotuma	79	12	IVM-2	No	No	80	12	IVM-2	No	No
680703	Female	Rotuma	50	12	IVM-2	No	No	51	12	IVM-2	No	No
684000	Male	Rotuma						41	12	IVM-2	No	No
680701	Female	Rotuma	82	12	IVM-2	No	No	83	12	IVM-2	No	No
680630	Female	Rotuma	28	12	IVM-2	Yes	No
680632	Female	Rotuma	63	12	IVM-2	No	No	64	12	IVM-2	No	No
680697	Female	Rotuma	6	12	IVM-2	No	No	7	12	IVM-2	No	No
680652	Male	Rotuma	66	12	IVM-2	No	No	67	12	IVM-2	No	No
680732	Male	Rotuma	41	12	IVM-2	No	No
680635	Female	Rotuma	31	12	IVM-2	No	No	32	12	IVM-2	No	No
680699	Female	Rotuma	53	12	IVM-2	No	No	54	12	IVM-2	No	No
680715	Male	Rotuma	49	12	IVM-2	No	No	50	12	IVM-2	No	No
680705	Female	Rotuma	71	12	IVM-2	No	No	72	12	IVM-2	No	No
680696	Female	Rotuma	14	12	IVM-2	No	No
680678	Female	Rotuma	33	12	IVM-2	No	No
680675	Female	Rotuma	62	12	IVM-2	No	No
680720	Male	Rotuma	35	12	IVM-2	No	No
680846	Female	Rotuma	25	12	IVM-2	Yes	No	26	12	IVM-2	No	No
680844	Male	Rotuma	39	12	IVM-2	No	No	40	12	IVM-2	No	No
680668	Female	Rotuma	58	12	IVM-2	No	No	59	12	IVM-2	No	No
680681	Male	Rotuma	62	12	IVM-2	No	No	63	12	IVM-2	No	No
680690	Female	Rotuma	9	12	IVM-2	No	No	11	12	IVM-2	No	No
680716	Male	Rotuma	59	12	IVM-2	No	No	60	12	IVM-2	No	No
680698	Female	Rotuma	55	12	IVM-2	No	No	56	12	IVM-2	No	No
683995	Female	Rotuma						19	12	IVM-2	No	No
680672	Female	Rotuma	23	12	IVM-2	No	No	24	12	IVM-2	No	No
680733	Male	Rotuma	11	12	IVM-2	No	No	12	12	IVM-2	No	No
680721	Male	Rotuma	55	12	IVM-2	No	No	56	12	IVM-2	No	No
680725	Male	Rotuma	27	12	IVM-2	No	No	28	12	IVM-2	No	No
680676	Male	Rotuma	3	12	IVM-2	No	No	4	12	IVM-2	No	No
680735	Male	Rotuma	13	12	IVM-2	No	No	14	12	IVM-2	No	No
680722	Male	Rotuma	28	12	IVM-2	No	No	29	12	IVM-2	No	No
680673	Female	Rotuma	5	12	IVM-2	No	No	6	12	IVM-2	No	No
680734	Male	Rotuma	6	12	IVM-2	No	No	7	12	IVM-2	No	No
680724	Male	Rotuma	25	12	IVM-2	No	No
680723	Female	Rotuma	53	12	IVM-2	No	No	54	12	IVM-2	No	No
680670	Male	Rotuma	56	12	IVM-2	No	No
684014	Female	Rotuma						2	12	IVM-2	No	No
680669	Female	Rotuma	59	12	IVM-2	No	No	60	12	IVM-2	No	No
680677	Female	Rotuma	1	12	IVM-2	Yes	Yes
680666	Male	Rotuma	74	12	IVM-2	No	No	75	12	IVM-2	No	No
680689	Female	Rotuma	7	12	IVM-2	No	No	8	12	IVM-2	No	No
680660	Female	Rotuma	1	12	IVM-2	No	No	2	12	IVM-2	No	No
680688	Female	Rotuma	16	12	IVM-2	No	No	17	12	IVM-2	No	No
680648	Female	Rotuma	24	12	IVM-2	No	No	25	12	IVM-2	No	No
680650	Male	Rotuma	46	12	IVM-2	No	No	47	12	IVM-2	No	No
680683	Male	Rotuma	14	12	IVM-2	No	No	15	12	IVM-2	No	No
683991	Male	Rotuma						59	12	IVM-2	No	No
683990	Female	Rotuma						61	12	IVM-2	No	No
680663	Male	Rotuma	28	12	IVM-2	No	No
680484	Female	Rotuma	59	8	SAT	No	No	60	12	IVM-2	No	No
680710	Male	Rotuma	68	12	IVM-2	No	No	69	12	IVM-2	No	No
683999	Male	Rotuma						66	12	IVM-2	No	No
680625	Female	Rotuma	48	12	IVM-2	No	No	49	12	IVM-2	No	No
680662	Male	Rotuma	23	12	IVM-2	No	No
680656	Male	Rotuma	61	12	IVM-2	No	No	62	12	IVM-2	No	No
680687	Female	Rotuma	13	12	IVM-2	No	No	14	12	IVM-2	No	No
680686	Female	Rotuma	13	12	IVM-2	No	No	14	12	IVM-2	No	No
680082	Female	Rotuma	42	1	IVM-2	No	No
680084	Female	Rotuma	1	1	IVM-2	No	No
680079	Male	Rotuma	11	1	IVM-2	No	No
680080	Female	Rotuma	9	1	IVM-2	No	No
680081	Female	Rotuma	14	1	IVM-2	No	No
680074	Male	Rotuma	54	1	IVM-2	No	No
683982	Male	Rotuma						47	13	IVM-1	No	No
680550	Female	Rotuma	55	13	IVM-1	No	No	56	13	IVM-1	No	No
680572	Female	Rotuma	9	13	IVM-1	No	No	10	13	IVM-1	No	No
680591	Male	Rotuma	53	13	IVM-1	No	No	54	13	IVM-1	No	No
680537	Male	Rotuma	78	13	IVM-1	No	No	79	13	IVM-1	No	No
680552	Female	Rotuma	80	13	IVM-1	No	No
680573	Male	Rotuma	6	13	IVM-1	No	No	7	13	IVM-1	No	No
680554	Female	Rotuma	43	13	IVM-1	No	No	44	13	IVM-1	No	No
680586	Male	Rotuma	17	13	IVM-1	No	No	18	13	IVM-1	No	No
680549	Male	Rotuma	51	13	IVM-1	No	No	52	13	IVM-1	No	No
683980	Male	Rotuma						71	13	IVM-1	No	No
680563	Male	Rotuma	32	13	IVM-1	No	No	33	13	IVM-1	No	No
680539	Female	Rotuma	27	13	IVM-1	No	No	28	13	IVM-1	No	No
680540	Female	Rotuma	52	13	IVM-1	No	No	54	13	IVM-1	No	No
680566	Female	Rotuma	25	13	IVM-1	No	No	26	13	IVM-1	No	No
680569	Female	Rotuma	17	13	IVM-1	No	No	18	13	IVM-1	No	No
680551	Male	Rotuma	72	13	IVM-1	No	No	73	13	IVM-1	No	No
680547	Male	Rotuma	57	13	IVM-1	No	No	58	13	IVM-1	No	No
680565	Female	Rotuma	69	13	IVM-1	No	No	70	13	IVM-1	No	No
680558	Male	Rotuma	44	13	IVM-1	No	No	45	13	IVM-1	No	No
683981	Female	Rotuma						76	13	IVM-1	No	No
680545	Male	Rotuma	57	13	IVM-1	No	No	58	13	IVM-1	No	No
680536	Female	Rotuma	72	13	IVM-1	No	No	73	13	IVM-1	No	No
680557	Male	Rotuma	31	13	IVM-1	No	No	32	13	IVM-1	No	No
680590	Female	Rotuma	11	13	IVM-1	No	No	12	13	IVM-1	No	No
680548	Female	Rotuma	30	13	IVM-1	No	No	31	13	IVM-1	No	No
680589	Female	Rotuma	6	13	IVM-1	No	No	7	13	IVM-1	No	No
680582	Female	Rotuma	10	13	IVM-1	No	No	11	13	IVM-1	No	No
680583	Male	Rotuma	54	13	IVM-1	No	No
680588	Female	Rotuma	17	13	IVM-1	No	No	18	13	IVM-1	No	No
680585	Female	Rotuma	13	13	IVM-1	No	No	14	13	IVM-1	No	No
680587	Female	Rotuma	13	13	IVM-1	No	No	14	13	IVM-1	No	No
680564	Female	Rotuma	49	13	IVM-1	No	No	50	13	IVM-1	No	No
680535	Female	Rotuma	75	13	IVM-1	No	No	76	13	IVM-1	No	No
680285	Male	Rotuma	51	13	IVM-1	No	No	52	13	IVM-1	No	No
680571	Male	Rotuma	13	13	IVM-1	No	No	14	13	IVM-1	No	No
680576	Female	Rotuma	10	13	IVM-1	No	No	11	13	IVM-1	No	No
680541	Female	Rotuma	16	13	IVM-1	No	No	17	13	IVM-1	No	No
683983	Female	Rotuma						0	13	IVM-1	No	No
680542	Female	Rotuma	27	13	IVM-1	No	No	28	13	IVM-1	No	No
680560	Male	Rotuma	41	13	IVM-1	No	No	42	13	IVM-1	No	No
680731	Female	Rotuma	0	12	IVM-2	No	No	1	13	IVM-1	No	No
680727	Male	Rotuma	5	12	IVM-2	No	No	6	13	IVM-1	No	No
680561	Male	Rotuma	47	13	IVM-1	No	No	48	13	IVM-1	No	No
680728	Female	Rotuma	10	12	IVM-2	No	No	11	13	IVM-1	No	No
680730	Male	Rotuma	8	12	IVM-2	No	No	9	13	IVM-1	No	No
680726	Female	Rotuma	30	12	IVM-2	No	No	31	13	IVM-1	No	No
680534	Male	Rotuma	77	13	IVM-1	No	No	78	13	IVM-1	No	No
680546	Female	Rotuma	42	13	IVM-1	No	No	43	13	IVM-1	No	No
680544	Male	Rotuma	12	13	IVM-1	No	Yes	13	13	IVM-1	No	No
680555	Female	Rotuma	82	13	IVM-1	No	No
680538	Male	Rotuma	50	13	IVM-1	No	No	51	13	IVM-1	No	No
680567	Female	Rotuma	52	13	IVM-1	No	No	53	13	IVM-1	No	No
680581	Male	Rotuma	12	13	IVM-1	No	No	13	13	IVM-1	No	No
680559	Female	Rotuma	81	13	IVM-1	No	No
680568	Male	Rotuma	52	13	IVM-1	No	No	53	13	IVM-1	No	No
680608	Male	Rotuma	24	14	IVM-2	No	No	25	14	IVM-2	No	No
680613	Female	Rotuma	9	14	IVM-2	No	No	10	14	IVM-2	No	No
680610	Female	Rotuma	54	14	IVM-2	No	No	55	14	IVM-2	No	No
680595	Male	Rotuma	56	14	IVM-2	No	No	57	14	IVM-2	No	No
680607	Female	Rotuma	41	14	IVM-2	No	No	42	14	IVM-2	No	No
680619	Female	Rotuma	15	14	IVM-2	Yes	Yes	16	14	IVM-2	No	No
680612	Female	Rotuma	5	14	IVM-2	No	No	6	14	IVM-2	No	No
680602	Male	Rotuma	3	14	IVM-2	No	No	4	14	IVM-2	No	No
680606	Male	Rotuma	4	14	IVM-2	No	No	5	14	IVM-2	No	No
680600	Male	Rotuma	46	14	IVM-2	No	No	47	14	IVM-2	No	No
680609	Male	Rotuma	16	14	IVM-2	No	No
680618	Male	Rotuma	11	14	IVM-2	No	No	12	14	IVM-2	No	No
680614	Male	Rotuma	7	14	IVM-2	No	No	8	14	IVM-2	No	No
680615	Female	Rotuma	13	14	IVM-2	No	No	14	14	IVM-2	No	No
680616	Female	Rotuma	9	14	IVM-2	No	No	10	14	IVM-2	No	No
683989	Female	Rotuma						0	14	IVM-2	No	Yes
680596	Male	Rotuma	62	14	IVM-2	No	No	63	14	IVM-2	No	No
680620	Male	Rotuma	16	14	IVM-2	No	No	17	14	IVM-2	No	No
683987	Male	Rotuma						45	14	IVM-2	No	No
680594	Male	Rotuma	54	14	IVM-2	No	No	55	14	IVM-2	No	No
683985	Female	Rotuma						25	14	IVM-2	No	No
683988	Female	Rotuma						59	14	IVM-2	No	No
680617	Male	Rotuma	28	14	IVM-2	No	No	29	14	IVM-2	No	No
683984	Female	Rotuma						71	14	IVM-2	No	No
680605	Male	Rotuma	30	14	IVM-2	No	No	31	14	IVM-2	No	No
680604	Female	Rotuma	51	14	IVM-2	No	No	52	14	IVM-2	No	No
683986	Female	Rotuma						55	14	IVM-2	No	No
680601	Male	Rotuma	60	14	IVM-2	No	No	61	14	IVM-2	No	No
680593	Male	Rotuma	65	14	IVM-2	No	No	66	14	IVM-2	No	No
680603	Female	Rotuma	63	14	IVM-2	No	No	64	14	IVM-2	No	No
680592	Male	Rotuma	80	14	IVM-2	No	No	81	14	IVM-2	No	No
680893	Female	Rotuma	42	15	IVM-1	No	No	43	15	IVM-1	No	No
680926	Female	Rotuma	11	15	IVM-1	No	No
680891	Male	Rotuma	15	15	IVM-1	No	No	17	15	IVM-1	No	No
680611	Female	Rotuma	2	14	IVM-2	No	No
680890	Female	Rotuma	14	15	IVM-1	No	No	15	15	IVM-1	No	No
680925	Male	Rotuma	5	15	IVM-1	No	No
680927	Female	Rotuma	11	15	IVM-1	No	No
684034	Male	Rotuma						15	15	IVM-1	No	Yes
684030	Female	Rotuma						72	15	IVM-1	No	No
680819	Male	Rotuma	3	15	IVM-1	No	No	4	15	IVM-1	No	No
680903	Female	Rotuma	49	15	IVM-1	No	No
680823	Male	Rotuma	34	15	IVM-1	No	No	35	15	IVM-1	No	No
680826	Female	Rotuma	37	15	IVM-1	No	No	38	15	IVM-1	No	No
680821	Male	Rotuma	15	15	IVM-1	Yes	No	16	15	IVM-1	No	No
680825	Female	Rotuma	6	15	IVM-1	No	No	7	15	IVM-1	No	No
680866	Male	Rotuma	37	15	IVM-1	Yes	No
680870	Female	Rotuma	45	15	IVM-1	No	No	46	15	IVM-1	No	No
680867	Female	Rotuma	13	15	IVM-1	No	No	14	15	IVM-1	No	No
680869	Male	Rotuma	7	15	IVM-1	Yes	No	8	15	IVM-1	Yes	No
680901	Male	Rotuma	73	15	IVM-1	No	No
680918	Male	Rotuma	44	15	IVM-1	No	No	45	15	IVM-1	No	No
680863	Male	Rotuma	16	15	IVM-1	No	No	17	15	IVM-1	No	No
680904	Female	Rotuma	42	15	IVM-1	No	No	43	15	IVM-1	No	No
680902	Male	Rotuma	61	15	IVM-1	No	No	62	15	IVM-1	No	No
681049	Female	Rotuma	8	5	IVM-2	No	No	9	15	IVM-1	No	No
680900	Female	Rotuma	1	15	IVM-1	Yes	No	2	15	IVM-1	No	No
680897	Male	Rotuma	24	15	IVM-1	No	No	25	15	IVM-1	No	No
680906	Male	Rotuma	42	15	IVM-1	No	No	43	15	IVM-1	No	No
680882	Male	Rotuma	4	15	IVM-1	No	No	5	15	IVM-1	No	No
684029	Male	Rotuma						60	15	IVM-1	No	No
680905	Female	Rotuma	22	15	IVM-1	No	No	23	15	IVM-1	No	No
684033	Male	Rotuma						70	15	IVM-1	No	No
680873	Female	Rotuma	85	15	IVM-1	No	No
680919	Male	Rotuma	26	15	IVM-1	Yes	No
680831	Female	Rotuma	12	15	IVM-1	No	No	13	15	IVM-1	No	No
680917	Male	Rotuma	16	15	IVM-1	No	No	18	15	IVM-1	No	No
680898	Male	Rotuma	70	15	IVM-1	No	Yes
680828	Female	Rotuma	12	15	IVM-1	Yes	No	13	15	IVM-1	No	No
680833	Female	Rotuma	60	15	IVM-1	No	No
680887	Female	Rotuma	76	15	IVM-1	No	No
680896	Female	Rotuma	60	15	IVM-1	No	No	61	15	IVM-1	No	No
684031	Female	Rotuma						53	15	IVM-1	No	No
684032	Female	Rotuma						0	15	IVM-1	No	No
680849	Male	Rotuma	11	15	IVM-1	No	No	12	15	IVM-1	No	No
680862	Male	Rotuma	14	15	IVM-1	No	No	15	15	IVM-1	No	No
680895	Male	Rotuma	57	15	IVM-1	No	No	58	15	IVM-1	No	No
680910	Male	Rotuma	50	15	IVM-1	No	No
680861	Male	Rotuma	31	15	IVM-1	No	No
680908	Male	Rotuma	4	15	IVM-1	Yes	No
680886	Female	Rotuma	85	15	IVM-1	No	No
684028	Female	Rotuma						23	15	IVM-1	No	No
680924	Female	Rotuma	24	15	IVM-1	No	No
680922	Female	Rotuma	53	15	IVM-1	No	No
680909	Female	Rotuma	1	15	IVM-1	Yes	No
680813	Female	Rotuma	61	15	IVM-1	No	No	62	15	IVM-1	No	No
680811	Male	Rotuma	4	15	IVM-1	No	No	5	15	IVM-1	No	No
680871	Male	Rotuma	59	15	IVM-1	No	No	60	15	IVM-1	No	No
680808	Female	Rotuma	16	15	IVM-1	No	No	17	15	IVM-1	No	No
680851	Female	Rotuma	15	15	IVM-1	No	No	16	15	IVM-1	No	No
680803	Male	Rotuma	11	15	IVM-1	Yes	Yes	13	15	IVM-1	No	No
680807	Female	Rotuma	6	15	IVM-1	Yes	No	7	15	IVM-1	No	No
680806	Female	Rotuma	5	15	IVM-1	Yes	No	6	15	IVM-1	No	No
680860	Female	Rotuma	34	15	IVM-1	Yes	No	35	15	IVM-1	No	No
680858	Male	Rotuma	44	15	IVM-1	Yes	No	46	15	IVM-1	No	No
680853	Male	Rotuma	13	15	IVM-1	Yes	Yes	14	15	IVM-1	No	No
680809	Female	Rotuma	31	15	IVM-1	Yes	No	32	15	IVM-1	No	No
680804	Female	Rotuma	8	15	IVM-1	Yes	No	9	15	IVM-1	No	No
680855	Female	Rotuma	14	15	IVM-1	Yes	No	15	15	IVM-1	No	No
680857	Female	Rotuma	16	15	IVM-1	Yes	No	17	15	IVM-1	No	No
680805	Female	Rotuma	4	15	IVM-1	Yes	No	5	15	IVM-1	No	No
684024	Male	Rotuma						75	15	IVM-1	No	No
684021	Female	Rotuma						42	15	IVM-1	No	No
680864	Female	Rotuma	52	15	IVM-1	Yes	No	53	15	IVM-1	No	No
684038	Male	Rotuma						61	15	IVM-1	No	No
684037	Male	Rotuma						29	15	IVM-1	No	No
684035	Male	Rotuma						17	15	IVM-1	No	No
684036	Male	Rotuma						19	15	IVM-1	No	No
680865	Male	Rotuma	46	15	IVM-1	No	No	47	15	IVM-1	No	No
680854	Male	Rotuma	8	15	IVM-1	No	No	9	15	IVM-1	No	No
680928	Female	Rotuma	37	15	IVM-1	No	No
680881	Female	Rotuma	4	15	IVM-1	No	No	5	15	IVM-1	No	No
680923	Female	Rotuma	26	15	IVM-1	No	No
680817	Female	Rotuma	52	15	IVM-1	No	No	53	15	IVM-1	No	No
680914	Male	Rotuma	66	15	IVM-1	No	No	67	15	IVM-1	No	No
680920	Male	Rotuma	30	15	IVM-1	No	No
680816	Female	Rotuma	9	15	IVM-1	No	No	10	15	IVM-1	No	No
680815	Female	Rotuma	46	15	IVM-1	No	No	47	15	IVM-1	No	No
680859	Male	Rotuma	62	15	IVM-1	No	No	63	15	IVM-1	No	No
680810	Male	Rotuma	9	15	IVM-1	No	No	10	15	IVM-1	No	No
680812	Female	Rotuma	11	15	IVM-1	Yes	No	12	15	IVM-1	No	No
684019	Male	Rotuma						0	15	IVM-1	No	No
680921	Female	Rotuma	19	15	IVM-1	Yes	No	20	15	IVM-1	No	No
680845	Female	Rotuma	74	15	IVM-1	No	No	75	15	IVM-1	No	No
680880	Male	Rotuma	57	15	IVM-1	No	No	58	15	IVM-1	No	No
680847	Female	Rotuma	11	15	IVM-1	Yes	No	12	15	IVM-1	No	No
684018	Female	Rotuma						5	15	IVM-1	No	No
680888	Male	Rotuma	51	15	IVM-1	No	No	52	15	IVM-1	No	No
684017	Female	Rotuma						53	15	IVM-1	No	No
680874	Male	Rotuma	5	15	IVM-1	Yes	No	6	15	IVM-1	No	No
680876	Female	Rotuma	13	15	IVM-1	Yes	No	14	15	IVM-1	No	No
680877	Male	Rotuma	8	15	IVM-1	No	No	9	15	IVM-1	No	No
680872	Female	Rotuma	17	15	IVM-1	Yes	No	18	15	IVM-1	No	No
680878	Male	Rotuma	51	15	IVM-1	No	No	52	15	IVM-1	No	No
680879	Female	Rotuma	40	15	IVM-1	No	No	41	15	IVM-1	No	No
680875	Male	Rotuma	13	15	IVM-1	Yes	No
684025	Male	Rotuma						60	15	IVM-1	No	No
684023	Female	Rotuma						49	15	IVM-1	No	No
684027	Female	Rotuma						11	15	IVM-1	No	No
680830	Female	Rotuma	24	15	IVM-1	No	No	25	15	IVM-1	No	No
680827	Male	Rotuma	27	15	IVM-1	No	No	28	15	IVM-1	No	No
684022	Female	Rotuma						73	15	IVM-1	No	No
680836	Female	Rotuma	6	15	IVM-1	No	No	7	15	IVM-1	No	No
680889	Female	Rotuma	73	15	IVM-1	Yes	No
680834	Male	Rotuma	32	15	IVM-1	No	No	33	15	IVM-1	No	No
680835	Female	Rotuma	32	15	IVM-1	No	No	33	15	IVM-1	No	No
680840	Female	Rotuma	5	15	IVM-1	Yes	No	6	15	IVM-1	No	No
680838	Female	Rotuma	6	15	IVM-1	No	No	7	15	IVM-1	No	No
680842	Female	Rotuma	2	15	IVM-1	Yes	No	3	15	IVM-1	No	No
680843	Female	Rotuma	38	15	IVM-1	Yes	No	39	15	IVM-1	Yes	No
680839	Female	Rotuma	22	15	IVM-1	No	No
680912	Male	Rotuma	46	15	IVM-1	No	No
684020	Female	Rotuma						75	15	IVM-1	No	No
680841	Male	Rotuma	49	15	IVM-1	No	No
680885	Male	Rotuma	30	15	IVM-1	No	No
680837	Male	Rotuma	2	15	IVM-1	No	No
680892	Female	Rotuma	41	15	IVM-1	No	No
680948	Male	Rotuma	17	15	IVM-1	No	No
680915	Male	Rotuma	35	15	IVM-1	No	No	36	15	IVM-1	No	No
680850	Male	Rotuma	56	15	IVM-1	No	No	57	15	IVM-1	No	No
680913	Male	Rotuma	46	15	IVM-1	No	No	47	15	IVM-1	No	No
680814	Male	Rotuma	65	15	IVM-1	No	No	66	15	IVM-1	No	No
680820	Male	Rotuma	15	15	IVM-1	Yes	No	16	15	IVM-1	No	No
680824	Female	Rotuma	17	15	IVM-1	No	No	18	15	IVM-1	No	No
684026	Female	Rotuma						65	15	IVM-1	No	No
680822	Female	Rotuma	12	15	IVM-1	No	No	13	15	IVM-1	No	No
680884	Female	Rotuma	24	15	IVM-1	Yes	No	25	15	IVM-1	No	No
680907	Male	Rotuma	69	15	IVM-1	No	No	70	15	IVM-1	No	No
680597	Female	Rotuma	42	14	IVM-2	No	No	43	15	IVM-1	No	No
680598	Male	Rotuma	50	14	IVM-2	No	No	52	15	IVM-1	No	No
680818	Male	Rotuma	66	15	IVM-1	No	No
680852	Male	Rotuma	64	15	IVM-1	No	No	65	15	IVM-1	No	No
681194	Female	Rotuma	11	16	SAT	No	No	12	16	SAT	No	No
681198	Male	Rotuma	46	16	SAT	No	No	47	16	SAT	No	No
681270	Male	Rotuma	35	16	SAT	No	No	36	16	SAT	No	No
681197	Male	Rotuma	15	16	SAT	No	No	16	16	SAT	No	No
681196	Female	Rotuma	2	16	SAT	No	No	3	16	SAT	No	No
681193	Male	Rotuma	9	16	SAT	No	No	10	16	SAT	No	No
681195	Female	Rotuma	46	16	SAT	No	No	47	16	SAT	No	No
681199	Female	Rotuma	46	16	SAT	No	No	47	16	SAT	No	No
681192	Male	Rotuma	45	16	SAT	No	No	46	16	SAT	No	No
681223	Male	Rotuma	63	16	SAT	No	No	64	16	SAT	No	No
684089	Male	Rotuma						23	16	SAT	No	No
681238	Female	Rotuma	35	16	SAT	No	No	36	16	SAT	No	No
681266	Male	Rotuma	74	16	SAT	No	No	75	16	SAT	No	No
681240	Male	Rotuma	37	16	SAT	No	No	38	16	SAT	No	No
681269	Female	Rotuma	38	16	SAT	No	No	39	16	SAT	No	No
681232	Male	Rotuma	9	16	SAT	No	No	10	16	SAT	No	No
681229	Male	Rotuma	10	16	SAT	No	No	11	16	SAT	No	No
681236	Female	Rotuma	11	16	SAT	Yes	No	12	16	SAT	No	No
681268	Female	Rotuma	72	16	SAT	No	No	73	16	SAT	No	No
681237	Female	Rotuma	3	16	SAT	No	No	4	16	SAT	No	No
681267	Male	Rotuma	69	16	SAT	No	No	70	16	SAT	No	No
681234	Male	Rotuma	50	16	SAT	No	No	51	16	SAT	No	No
681231	Female	Rotuma	15	16	SAT	No	No	16	16	SAT	No	No
681233	Female	Rotuma	57	16	SAT	No	No	58	16	SAT	No	No
681255	Female	Rotuma	15	16	SAT	No	No	16	16	SAT	No	No
681246	Male	Rotuma	7	16	SAT	No	No	8	16	SAT	No	No
681251	Female	Rotuma	12	16	SAT	No	No	13	16	SAT	No	No
681250	Male	Rotuma	10	16	SAT	No	No	11	16	SAT	No	No
681245	Female	Rotuma	74	16	SAT	No	No	75	16	SAT	No	No
681257	Female	Rotuma	42	16	SAT	No	No	43	16	SAT	No	No
681253	Male	Rotuma	45	16	SAT	No	No	46	16	SAT	No	No
681249	Female	Rotuma	9	16	SAT	Yes	Yes	10	16	SAT	No	No
681272	Female	Rotuma	1	16	SAT	Yes	No	2	16	SAT	No	No
681273	Female	Rotuma	0	16	SAT	No	No
681256	Male	Rotuma	29	16	SAT	No	No	30	16	SAT	No	No
681248	Female	Rotuma	9	16	SAT	No	No	10	16	SAT	No	No
684088	Male	Rotuma						56	16	SAT	No	No
684093	Female	Rotuma						52	16	SAT	No	No
681258	Female	Rotuma	29	16	SAT	No	No	30	16	SAT	No	No
681244	Female	Rotuma	7	16	SAT	Yes	Yes	8	16	SAT	No	No
681239	Female	Rotuma	6	16	SAT	Yes	Yes	7	16	SAT	No	No
681241	Female	Rotuma	44	16	SAT	No	No	45	16	SAT	No	No
681275	Male	Rotuma	35	16	SAT	No	No	36	16	SAT	No	No
681230	Female	Rotuma	15	16	SAT	No	No	16	16	SAT	No	No
681274	Female	Rotuma	75	16	SAT	No	No	76	16	SAT	No	No
681247	Male	Rotuma	41	16	SAT	No	No	42	16	SAT	No	No
681264	Female	Rotuma	4	16	SAT	No	No
681235	Male	Rotuma	51	16	SAT	No	No
681260	Female	Rotuma	52	16	SAT	No	No	53	16	SAT	No	No
681263	Female	Rotuma	11	16	SAT	No	No	12	16	SAT	No	No
681271	Male	Rotuma	47	16	SAT	No	No	48	16	SAT	No	No
681265	Female	Rotuma	36	16	SAT	No	No
681227	Female	Rotuma	49	16	SAT	No	No	50	16	SAT	No	No
681225	Female	Rotuma	8	16	SAT	No	No	9	16	SAT	No	No
681228	Male	Rotuma	54	16	SAT	No	No
684092	Male	Rotuma						34	16	SAT	No	No
684090	Female	Rotuma						29	16	SAT	No	No
681569	Male	Rotuma	45	4	SAT	No	No	46	16	SAT	No	No
684091	Female	Rotuma						2	16	SAT	No	No
684085	Male	Rotuma						62	16	SAT	No	No
684080	Male	Rotuma						6	16	SAT	No	No
681204	Male	Rotuma	57	16	SAT	No	No	58	16	SAT	No	No
684079	Male	Rotuma						2	16	SAT	No	No
684078	Female	Rotuma						46	16	SAT	No	No
684083	Female	Rotuma						29	16	SAT	No	No
684084	Male	Rotuma						24	16	SAT	No	No
684081	Female	Rotuma						12	16	SAT	No	No
680142	Female	Rotuma	59	3	SAT	No	No	60	16	SAT	No	No
681201	Male	Rotuma	38	16	SAT	No	No	39	16	SAT	No	No
684086	Male	Rotuma						17	16	SAT	No	No
681202	Female	Rotuma	25	16	SAT	No	No	26	16	SAT	No	No
681200	Male	Rotuma	78	16	SAT	No	No
681242	Male	Rotuma	64	16	SAT	No	No	65	16	SAT	No	No
681203	Male	Rotuma	17	16	SAT	No	No	18	16	SAT	No	No
681321	Male	Rotuma	51	16	SAT	No	No
681205	Male	Rotuma	9	16	SAT	No	No	10	16	SAT	No	No
681208	Female	Rotuma	6	16	SAT	No	No	7	16	SAT	No	No
681209	Male	Rotuma	30	16	SAT	No	No	31	16	SAT	No	No
681211	Female	Rotuma	54	16	SAT	No	No	55	16	SAT	No	No
684139	Male	Rotuma						35	16	SAT	No	No
681206	Female	Rotuma	5	16	SAT	No	No	6	16	SAT	No	No
681207	Male	Rotuma	61	16	SAT	No	No	62	16	SAT	No	No
684082	Female	Rotuma						2	16	SAT	No	No
681219	Male	Rotuma	9	16	SAT	No	No	11	16	SAT	No	No
681222	Male	Rotuma	37	16	SAT	No	No	38	16	SAT	No	No
681215	Female	Rotuma	11	16	SAT	No	No	12	16	SAT	No	No
681224	Female	Rotuma	28	16	SAT	No	No	29	16	SAT	No	No
681221	Male	Rotuma	26	16	SAT	No	No	27	16	SAT	No	No
681217	Male	Rotuma	3	16	SAT	No	No	4	16	SAT	No	No
681243	Male	Rotuma	24	16	SAT	No	No	25	16	SAT	No	No
681212	Female	Rotuma	51	16	SAT	No	No	52	16	SAT	No	No
684087	Male	Rotuma						0	16	SAT	No	No
681218	Male	Rotuma	52	16	SAT	No	No	53	16	SAT	No	No
681214	Female	Rotuma	6	16	SAT	No	No	7	16	SAT	No	No
681220	Male	Rotuma	3	16	SAT	No	No	4	16	SAT	No	No
681216	Female	Rotuma	24	16	SAT	No	No	25	16	SAT	No	No
681176	Male	Rotuma	15	17	IVM-1	No	No	16	17	IVM-1	No	No
681191	Male	Rotuma	19	17	IVM-1	No	No	20	17	IVM-1	No	No
681169	Female	Rotuma	41	17	IVM-1	No	No	42	17	IVM-1	No	No
681172	Male	Rotuma	10	17	IVM-1	No	No	11	17	IVM-1	No	No
681178	Male	Rotuma	79	17	IVM-1	No	No	80	17	IVM-1	No	No
681181	Male	Rotuma	51	17	IVM-1	No	No	52	17	IVM-1	No	No
684074	Male	Rotuma						0	17	IVM-1	No	No
684073	Female	Rotuma						22	17	IVM-1	No	No
681189	Female	Rotuma	14	17	IVM-1	No	No	15	17	IVM-1	No	No
681173	Male	Rotuma	7	17	IVM-1	No	No	8	17	IVM-1	No	No
684075	Male	Rotuma						1	17	IVM-1	No	Yes
681129	Male	Rotuma	37	17	IVM-1	No	No	38	17	IVM-1	No	No
684072	Female	Rotuma						43	17	IVM-1	No	No
681162	Female	Rotuma	13	17	IVM-1	No	No	14	17	IVM-1	No	No
681184	Female	Rotuma	15	17	IVM-1	No	No	16	17	IVM-1	No	No
681130	Male	Rotuma	17	17	IVM-1	No	No	18	17	IVM-1	No	No
681158	Male	Rotuma	11	17	IVM-1	Yes	No	12	17	IVM-1	No	No
681160	Female	Rotuma	13	17	IVM-1	No	No	14	17	IVM-1	No	No
681121	Male	Rotuma	44	17	IVM-1	No	No	45	17	IVM-1	No	No
681167	Male	Rotuma	12	17	IVM-1	No	No	13	17	IVM-1	No	No
681186	Male	Rotuma	16	17	IVM-1	No	No	17	17	IVM-1	No	No
681123	Male	Rotuma	38	17	IVM-1	No	No	39	17	IVM-1	No	No
684070	Female	Rotuma						38	17	IVM-1	No	No
681143	Female	Rotuma	60	17	IVM-1	No	No
681159	Female	Rotuma	12	17	IVM-1	No	No	13	17	IVM-1	No	No
681157	Female	Rotuma	10	17	IVM-1	No	No	11	17	IVM-1	No	No
681153	Female	Rotuma	13	17	IVM-1	No	No	15	17	IVM-1	No	No
684077	Female	Rotuma						1	17	IVM-1	No	No
681119	Male	Rotuma	64	17	IVM-1	No	No
681117	Male	Rotuma	79	17	IVM-1	No	No	80	17	IVM-1	No	No
681155	Male	Rotuma	6	17	IVM-1	No	No	7	17	IVM-1	Yes	No
684076	Female	Rotuma						1	17	IVM-1	Yes	Yes
681147	Male	Rotuma	73	17	IVM-1	No	No	74	17	IVM-1	No	No
681133	Male	Rotuma	37	17	IVM-1	Yes	No	38	17	IVM-1	No	No
681148	Female	Rotuma	70	17	IVM-1	No	No	72	17	IVM-1	No	No
681134	Male	Rotuma	42	17	IVM-1	No	No	43	17	IVM-1	No	No
681126	Female	Rotuma	60	17	IVM-1	No	No
684056	Female	Rotuma						27	17	IVM-1	No	No
681156	Male	Rotuma	12	17	IVM-1	No	No	13	17	IVM-1	No	No
684055	Male	Rotuma						41	17	IVM-1	No	No
684058	Male	Rotuma						9	17	IVM-1	No	No
684067	Female	Rotuma						17	17	IVM-1	No	No
681128	Male	Rotuma	63	17	IVM-1	No	No	64	17	IVM-1	No	No
684057	Female	Rotuma						6	17	IVM-1	No	No
681146	Female	Rotuma	0	17	IVM-1	No	No	1	17	IVM-1	No	No
681164	Female	Rotuma	7	17	IVM-1	No	No	8	17	IVM-1	Yes	No
681140	Male	Rotuma	31	17	IVM-1	No	No	32	17	IVM-1	No	No
681139	Female	Rotuma	29	17	IVM-1	No	No	30	17	IVM-1	No	No
681187	Female	Rotuma	33	17	IVM-1	No	No	34	17	IVM-1	No	No
681131	Male	Rotuma	32	17	IVM-1	No	No	33	17	IVM-1	No	No
681136	Male	Rotuma	4	17	IVM-1	No	No	5	17	IVM-1	No	No
681190	Female	Rotuma	0	17	IVM-1	No	No	1	17	IVM-1	No	No
684071	Female	Rotuma						20	17	IVM-1	No	No
681151	Female	Rotuma	13	17	IVM-1	No	No	14	17	IVM-1	No	No
681150	Male	Rotuma	8	17	IVM-1	No	No	9	17	IVM-1	No	No
681116	Female	Rotuma	46	17	IVM-1	No	No	47	17	IVM-1	No	No
681124	Male	Rotuma	55	17	IVM-1	No	No	56	17	IVM-1	No	No
681145	Male	Rotuma	76	17	IVM-1	No	No
681114	Female	Rotuma	45	17	IVM-1	No	No	46	17	IVM-1	No	No
681132	Female	Rotuma	45	17	IVM-1	No	No	46	17	IVM-1	No	No
681141	Male	Rotuma	23	17	IVM-1	No	No	24	17	IVM-1	No	No
681118	Male	Rotuma	3	17	IVM-1	Yes	Yes	4	17	IVM-1	No	No
681120	Female	Rotuma	54	17	IVM-1	Yes	No	55	17	IVM-1	No	No
681115	Male	Rotuma	66	17	IVM-1	Yes	No	67	17	IVM-1	No	No
681138	Female	Rotuma	24	17	IVM-1	No	No	25	17	IVM-1	No	No
681154	Male	Rotuma	7	17	IVM-1	Yes	Yes	8	17	IVM-1	No	No
681135	Male	Rotuma	31	17	IVM-1	No	No
684060	Male	Rotuma						11	17	IVM-1	Yes	No
684061	Male	Rotuma						10	17	IVM-1	Yes	No
684059	Female	Rotuma						36	17	IVM-1	No	No
684063	Male	Rotuma						7	17	IVM-1	No	No
684065	Female	Rotuma						4	17	IVM-1	Yes	No
684064	Female	Rotuma						5	17	IVM-1	Yes	Yes
684066	Female	Rotuma						2	17	IVM-1	Yes	No
684062	Female	Rotuma						8	17	IVM-1	Yes	No
681171	Female	Rotuma	7	17	IVM-1	Yes	No	8	17	IVM-1	No	No
681170	Male	Rotuma	5	17	IVM-1	Yes	No	6	17	IVM-1	No	No
681174	Female	Rotuma	15	17	IVM-1	No	No	16	17	IVM-1	Yes	No
681179	Female	Rotuma	1	17	IVM-1	No	No	2	17	IVM-1	Yes	No
681180	Female	Rotuma	39	17	IVM-1	No	No	40	17	IVM-1	Yes	No
681185	Male	Rotuma	13	17	IVM-1	No	No	14	17	IVM-1	Yes	No
681166	Male	Rotuma	10	17	IVM-1	No	No	11	17	IVM-1	No	No
681175	Male	Rotuma	3	17	IVM-1	No	No	4	17	IVM-1	Yes	Yes
681188	Female	Rotuma	17	17	IVM-1	No	No	18	17	IVM-1	Yes	No
681182	Female	Rotuma	50	17	IVM-1	No	No	51	17	IVM-1	No	No
681122	Male	Rotuma	70	17	IVM-1	No	No	71	17	IVM-1	No	No
681144	Male	Rotuma	48	17	IVM-1	No	No	49	17	IVM-1	No	No
681137	Male	Rotuma	37	17	IVM-1	No	No	38	17	IVM-1	No	No
681183	Male	Rotuma	17	17	IVM-1	No	No	18	17	IVM-1	No	No
681165	Male	Rotuma	13	17	IVM-1	No	No	14	17	IVM-1	No	No
681163	Male	Rotuma	12	17	IVM-1	No	No	13	17	IVM-1	No	No
681142	Female	Rotuma	49	17	IVM-1	No	No	50	17	IVM-1	No	No
681161	Female	Rotuma	8	17	IVM-1	No	No	9	17	IVM-1	No	No
681125	Male	Rotuma	56	17	IVM-1	No	No	57	17	IVM-1	No	No
681127	Female	Rotuma	53	17	IVM-1	No	No
682566	Female	Gau	6	18	SAT	Yes	No	7	18	SAT	No	No
684428	Male	Gau						49	18	SAT	No	No
682567	Female	Gau	8	18	SAT	Yes	Yes	9	18	SAT	No	No
682569	Female	Gau	42	18	SAT	No	No	43	18	SAT	No	No
682399	Male	Gau	29	18	SAT	No	No	30	18	SAT	No	No
682431	Male	Gau	37	18	SAT	No	No
682559	Female	Gau	37	18	SAT	No	No	38	18	SAT	No	No
682326	Male	Gau	33	34	SAT	No	No	34	18	SAT	No	No
682528	Female	Gau	5	18	SAT	No	No	6	18	SAT	No	No
682564	Female	Gau	29	18	SAT	No	No	30	18	SAT	No	No
682494	Male	Gau	2	18	SAT	No	No
682496	Female	Gau	28	18	SAT	No	No
682429	Male	Gau	30	18	SAT	No	No	31	18	SAT	No	No
682501	Male	Gau	37	18	SAT	No	No	38	18	SAT	No	No
682588	Female	Gau	11	18	SAT	Yes	No	12	18	SAT	No	No
682451	Female	Gau	6	18	SAT	Yes	Yes	7	18	SAT	No	No
682417	Female	Gau	34	18	SAT	No	No	35	18	SAT	No	No
682536	Male	Gau	7	18	SAT	Yes	No	8	18	SAT	No	No
682576	Male	Gau	33	18	SAT	Yes	No	34	18	SAT	No	No
682493	Female	Gau	48	18	SAT	No	No	49	18	SAT	No	No
682446	Male	Gau	50	18	SAT	No	No	51	18	SAT	No	No
684409	Female	Gau						35	18	SAT	No	No
684427	Male	Gau						35	18	SAT	No	No
682500	Male	Gau	27	18	SAT	No	No	28	18	SAT	No	No
682520	Male	Gau	76	18	SAT	No	No	77	18	SAT	No	No
682464	Female	Gau	32	18	SAT	Yes	No
682457	Female	Gau	6	18	SAT	Yes	No	7	18	SAT	No	No
682461	Male	Gau	9	18	SAT	Yes	No	10	18	SAT	No	No
682459	Female	Gau	8	18	SAT	Yes	No	9	18	SAT	No	No
682558	Female	Gau	4	18	SAT	No	No	5	18	SAT	No	No
682422	Male	Gau	78	18	SAT	No	No	79	18	SAT	No	No
682560	Female	Gau	35	18	SAT	No	No	36	18	SAT	No	No
682498	Male	Gau	38	18	SAT	No	No	39	18	SAT	No	No
682516	Female	Gau	26	18	SAT	No	No	27	18	SAT	No	No
682522	Male	Gau	5	18	SAT	No	No	6	18	SAT	No	No
682514	Male	Gau	4	18	SAT	No	No	5	18	SAT	No	No
682392	Male	Gau	22	18	SAT	No	No
684433	Male	Gau						29	18	SAT	No	No
682535	Female	Gau	12	18	SAT	No	No	13	18	SAT	No	No
684416	Female	Gau						16	18	SAT	No	No
682453	Female	Gau	48	18	SAT	No	No	49	18	SAT	No	No
682554	Female	Gau	67	18	SAT	No	No	68	18	SAT	No	No
684440	Male	Gau						7	18	SAT	No	No
682474	Female	Gau	29	18	SAT	No	No	30	18	SAT	No	No
684441	Male	Gau						13	18	SAT	No	No
684410	Female	Gau						32	18	SAT	No	No
684402	Male	Gau						0	18	SAT	No	No
684401	Male	Gau						41	18	SAT	No	No
682430	Male	Gau	37	18	SAT	No	No	39	18	SAT	No	No
682466	Female	Gau	9	18	SAT	Yes	No	10	18	SAT	No	No
682441	Male	Gau	64	18	SAT	No	No	65	18	SAT	No	No
682472	Female	Gau	5	18	SAT	Yes	No	6	18	SAT	No	No
684442	Female	Gau						11	18	SAT	No	No
684411	Female	Gau						5	18	SAT	No	No
684407	Male	Gau						0	18	SAT	No	No
682410	Male	Gau	30	18	SAT	No	No	31	18	SAT	No	No
682518	Male	Gau	5	18	SAT	No	No	6	18	SAT	No	No
684408	Female	Gau						25	18	SAT	No	No
684430	Male	Gau						23	18	SAT	No	No
682428	Male	Gau	25	18	SAT	No	Yes	26	18	SAT	No	No
684405	Female	Gau						27	18	SAT	No	No
684439	Female	Gau						23	18	SAT	No	No
684403	Male	Gau						2	18	SAT	No	No
684404	Male	Gau						3	18	SAT	No	No
684438	Female	Gau						1	18	SAT	No	No
682405	Male	Gau	66	18	SAT	No	No	67	18	SAT	No	No
682513	Female	Gau	67	18	SAT	No	No	68	18	SAT	No	No
682479	Male	Gau	34	18	SAT	No	No	35	18	SAT	No	No
682477	Female	Gau	1	18	SAT	No	No	2	18	SAT	No	No
682425	Female	Gau	25	18	SAT	No	No	26	18	SAT	No	No
682509	Female	Gau	17	18	SAT	No	No
682527	Male	Gau	46	18	SAT	No	No
682458	Female	Gau	35	18	SAT	No	No	36	18	SAT	No	No
682467	Female	Gau	7	18	SAT	Yes	No	8	18	SAT	No	No
682471	Female	Gau	32	18	SAT	No	No	33	18	SAT	No	No
682468	Female	Gau	0	18	SAT	No	No	1	18	SAT	No	No
682465	Male	Gau	6	18	SAT	Yes	Yes	7	18	SAT	No	No
682489	Male	Gau	37	18	SAT	No	No	39	18	SAT	No	No
682482	Female	Gau	55	18	SAT	No	No	56	18	SAT	No	No
682547	Male	Gau	11	18	SAT	Yes	No	12	18	SAT	No	No
684443	Female	Gau						11	18	SAT	No	No
684400	Male	Gau						22	18	SAT	No	No
682548	Male	Gau	6	18	SAT	Yes	Yes	7	18	SAT	No	No
684423	Female	Gau						21	18	SAT	No	No
682546	Male	Gau	7	18	SAT	Yes	No	8	18	SAT	No	No
684435	Male	Gau						28	18	SAT	No	No
682565	Female	Gau	48	18	SAT	No	No	49	18	SAT	No	No
684421	Female	Gau						4	18	SAT	No	No
684420	Female	Gau						4	18	SAT	No	No
684422	Female	Gau						27	18	SAT	No	No
682551	Male	Gau	55	18	SAT	Yes	No	56	18	SAT	No	No
682499	Male	Gau	16	18	SAT	No	No	17	18	SAT	No	No
682473	Female	Gau	10	18	SAT	No	No	11	18	SAT	No	No
682476	Female	Gau	41	18	SAT	No	No
682475	Female	Gau	8	18	SAT	Yes	No	8	18	SAT	No	No
682517	Male	Gau	45	18	SAT	No	No	46	18	SAT	No	No
684414	Female	Gau						2	18	SAT	No	No
684413	Female	Gau						3	18	SAT	No	No
684412	Female	Gau						24	18	SAT	No	No
682480	Male	Gau	23	18	SAT	No	No
682452	Female	Gau	4	18	SAT	No	No	5	18	SAT	No	No
682415	Male	Gau	53	18	SAT	No	No	54	18	SAT	No	No
682444	Female	Gau	47	18	SAT	No	No	48	18	SAT	No	No
682592	Male	Gau	11	18	SAT	Yes	No	12	18	SAT	No	No
682438	Male	Gau	58	18	SAT	Yes	No	59	18	SAT	No	No
682561	Female	Gau	57	18	SAT	No	No	58	18	SAT	No	No
682542	Male	Gau	3	18	SAT	Yes	No	4	18	SAT	No	No
682543	Male	Gau	2	18	SAT	Yes	Yes	3	18	SAT	No	No
682391	Male	Gau	36	18	SAT	No	No	37	18	SAT	No	No
682538	Male	Gau	8	18	SAT	Yes	No	9	18	SAT	No	No
682545	Female	Gau	28	18	SAT	No	No	29	18	SAT	No	No
682537	Female	Gau	12	18	SAT	No	Yes	13	18	SAT	No	No
682544	Female	Gau	31	18	SAT	Yes	No	32	18	SAT	No	No
682400	Male	Gau	25	18	SAT	No	No	26	18	SAT	No	No
682426	Female	Gau	64	18	SAT	No	No	65	18	SAT	No	No
682394	Male	Gau	18	18	SAT	No	No	19	18	SAT	No	No
682487	Female	Gau	19	18	SAT	No	No
682488	Female	Gau	46	18	SAT	No	No	47	18	SAT	No	No
682440	Male	Gau	53	18	SAT	No	No	54	18	SAT	No	No
684396	Male	Gau						64	18	SAT	No	No
682401	Male	Gau	85	18	SAT	No	No	86	18	SAT	No	No
682397	Male	Gau	33	18	SAT	No	No	34	18	SAT	No	No
682540	Female	Gau	8	18	SAT	Yes	No	9	18	SAT	Yes	Yes
[truncated: 2,776 more rows]
